# Supplementary material for: Pan-Cancer Analysis of PIMREG as a Biomarker for the Prognostic and Immunological Role
Source: Front Genet. 2021 Sep 14;12:687778. doi: 10.3389/fgene.2021.687778 (PMC8477005; doi:10.3389/fgene.2021.687778)
Supplement: Supplementary file 8 [file Data_Sheet_2.XLSX]

## Sheet: Sheet1
Id	PIMREG	Type	CancerType
TCGA-OR-A5JP-01A	1.75065	Tumor	ACC
TCGA-OR-A5JG-01A	2.09963	Tumor	ACC
TCGA-OR-A5LG-01A	2.18303	Tumor	ACC
TCGA-OR-A5JR-01A	1.34874	Tumor	ACC
TCGA-OR-A5KU-01A	0.848811	Tumor	ACC
TCGA-OR-A5LS-01A	0.982354	Tumor	ACC
TCGA-OR-A5L9-01A	0.185076	Tumor	ACC
TCGA-OR-A5JQ-01A	1.85029	Tumor	ACC
TCGA-OR-A5K4-01A	1.77698	Tumor	ACC
TCGA-OR-A5JL-01A	2.20013	Tumor	ACC
TCGA-OR-A5LC-01A	3.12856	Tumor	ACC
TCGA-OR-A5K2-01A	2.92337	Tumor	ACC
TCGA-P6-A5OG-01A	3.32108	Tumor	ACC
TCGA-OR-A5JW-01A	0.396122	Tumor	ACC
TCGA-OR-A5KO-01A	3.05071	Tumor	ACC
TCGA-OR-A5J8-01A	1.21787	Tumor	ACC
TCGA-PA-A5YG-01A	1.13358	Tumor	ACC
TCGA-OR-A5KV-01A	1.2786	Tumor	ACC
TCGA-OR-A5L4-01A	2.03499	Tumor	ACC
TCGA-OR-A5KX-01A	3.65254	Tumor	ACC
TCGA-OR-A5L8-01A	0.305677	Tumor	ACC
TCGA-OR-A5JO-01A	0.888829	Tumor	ACC
TCGA-OR-A5JA-01A	3.24268	Tumor	ACC
TCGA-OR-A5LO-01A	1.18136	Tumor	ACC
TCGA-OR-A5JM-01A	3.24365	Tumor	ACC
TCGA-OR-A5JV-01A	1.71403	Tumor	ACC
TCGA-OR-A5JB-01A	2.76657	Tumor	ACC
TCGA-OR-A5LA-01A	1.00744	Tumor	ACC
TCGA-OR-A5JE-01A	1.92663	Tumor	ACC
TCGA-OR-A5JZ-01A	3.8585	Tumor	ACC
TCGA-OR-A5KT-01A	1.55423	Tumor	ACC
TCGA-OR-A5KZ-01A	3.89381	Tumor	ACC
TCGA-OR-A5LJ-01A	2.42478	Tumor	ACC
TCGA-OR-A5LB-01A	0.818543	Tumor	ACC
TCGA-OR-A5LT-01A	2.56099	Tumor	ACC
TCGA-OR-A5LD-01A	1.08577	Tumor	ACC
TCGA-OR-A5J2-01A	0.984634	Tumor	ACC
TCGA-PK-A5HB-01A	2.78755	Tumor	ACC
TCGA-OR-A5JS-01A	2.79186	Tumor	ACC
TCGA-OR-A5K6-01A	1.83855	Tumor	ACC
TCGA-OR-A5JY-01A	1.35045	Tumor	ACC
TCGA-OR-A5JT-01A	2.15081	Tumor	ACC
TCGA-PK-A5H8-01A	1.40728	Tumor	ACC
TCGA-OR-A5JX-01A	0.138834	Tumor	ACC
TCGA-OR-A5LK-01A	1.05796	Tumor	ACC
TCGA-P6-A5OF-01A	1.37071	Tumor	ACC
TCGA-OR-A5JI-01A	0.352532	Tumor	ACC
TCGA-OR-A5K5-01A	1.28352	Tumor	ACC
TCGA-OR-A5JC-01A	1.52217	Tumor	ACC
TCGA-OR-A5KW-01A	1.42669	Tumor	ACC
TCGA-OR-A5JJ-01A	2.756	Tumor	ACC
TCGA-OR-A5JD-01A	1.46809	Tumor	ACC
TCGA-OR-A5LM-01A	1.36069	Tumor	ACC
TCGA-PK-A5HA-01A	1.62469	Tumor	ACC
TCGA-OR-A5JF-01A	0.519819	Tumor	ACC
TCGA-OR-A5LH-01A	1.78183	Tumor	ACC
TCGA-OR-A5K1-01A	2.3577	Tumor	ACC
TCGA-OR-A5LN-01A	0.265175	Tumor	ACC
TCGA-OR-A5LE-01A	1.65789	Tumor	ACC
TCGA-OR-A5L3-01A	0.299004	Tumor	ACC
TCGA-OU-A5PI-01A	1.18029	Tumor	ACC
TCGA-OR-A5K8-01A	1.88497	Tumor	ACC
TCGA-OR-A5K0-01A	3.36985	Tumor	ACC
TCGA-OR-A5KY-01A	3.44266	Tumor	ACC
TCGA-OR-A5J9-01A	0.849727	Tumor	ACC
TCGA-OR-A5J1-01A	0.344857	Tumor	ACC
TCGA-OR-A5J5-01A	1.27161	Tumor	ACC
TCGA-OR-A5L6-01A	2.82055	Tumor	ACC
TCGA-OR-A5LP-01A	0.749753	Tumor	ACC
TCGA-OR-A5K9-01A	2.58357	Tumor	ACC
TCGA-OR-A5J7-01A	3.0843	Tumor	ACC
TCGA-PK-A5H9-01A	0.449376	Tumor	ACC
TCGA-OR-A5LR-01A	3.41936	Tumor	ACC
TCGA-OR-A5JK-01A	0.8271	Tumor	ACC
TCGA-OR-A5J6-01A	1.03064	Tumor	ACC
TCGA-OR-A5LL-01A	0.889502	Tumor	ACC
TCGA-OR-A5K3-01A	1.16397	Tumor	ACC
TCGA-OR-A5J3-01A	2.16613	Tumor	ACC
TCGA-OR-A5L5-01A	0.395322	Tumor	ACC
TCGA-FD-A3SS-01A	2.69655	Tumor	BLCA
TCGA-FD-A43S-01A	0.789822	Tumor	BLCA
TCGA-UY-A78K-01A	3.58285	Tumor	BLCA
TCGA-DK-A2HX-01A	1.46383	Tumor	BLCA
TCGA-DK-A1A3-01A	2.13713	Tumor	BLCA
TCGA-GC-A6I3-01A	2.1585	Tumor	BLCA
TCGA-XF-AAMJ-01A	1.77962	Tumor	BLCA
TCGA-GC-A6I1-01A	2.19301	Tumor	BLCA
TCGA-ZF-A9RL-01A	2.33987	Tumor	BLCA
TCGA-DK-A3IL-01A	2.62776	Tumor	BLCA
TCGA-E7-A6MF-01A	0.290565	Tumor	BLCA
TCGA-BT-A20R-01A	2.45834	Tumor	BLCA
TCGA-H4-A2HQ-01A	2.2937	Tumor	BLCA
TCGA-GV-A3QH-01A	3.29168	Tumor	BLCA
TCGA-4Z-AA82-01A	2.46924	Tumor	BLCA
TCGA-E7-A4XJ-01A	1.55703	Tumor	BLCA
TCGA-XF-A8HE-01A	2.08936	Tumor	BLCA
TCGA-XF-A9T0-01A	3.74854	Tumor	BLCA
TCGA-FD-A5BT-01A	2.50472	Tumor	BLCA
TCGA-FD-A3SN-01A	3.08483	Tumor	BLCA
TCGA-G2-AA3C-01A	2.93995	Tumor	BLCA
TCGA-HQ-A2OE-01A	2.67943	Tumor	BLCA
TCGA-BL-A3JM-01A	4.57416	Tumor	BLCA
TCGA-XF-AAN3-01A	1.26285	Tumor	BLCA
TCGA-FD-A3SR-01A	2.04255	Tumor	BLCA
TCGA-4Z-AA89-01A	1.75428	Tumor	BLCA
TCGA-G2-A2EO-01A	2.07828	Tumor	BLCA
TCGA-ZF-AA5H-01A	2.19331	Tumor	BLCA
TCGA-BT-A20V-01A	3.13788	Tumor	BLCA
TCGA-GC-A3WC-01A	2.50798	Tumor	BLCA
TCGA-GV-A3JV-01A	1.70838	Tumor	BLCA
TCGA-YF-AA3M-01A	4.50199	Tumor	BLCA
TCGA-FD-A3B5-01A	1.71081	Tumor	BLCA
TCGA-BT-A20Q-11A	0.0154715	Normal	BLCA
TCGA-CF-A47V-01A	1.10004	Tumor	BLCA
TCGA-GU-A42P-01A	2.44934	Tumor	BLCA
TCGA-BT-A20T-01A	1.90661	Tumor	BLCA
TCGA-GC-A3BM-11A	0.406601	Normal	BLCA
TCGA-XF-AAN0-01A	1.29486	Tumor	BLCA
TCGA-E7-A7DV-01A	2.7823	Tumor	BLCA
TCGA-GV-A40E-01A	2.95956	Tumor	BLCA
TCGA-FJ-A3Z9-01A	1.65862	Tumor	BLCA
TCGA-XF-A9ST-01A	2.30619	Tumor	BLCA
TCGA-FJ-A3ZF-01A	3.65773	Tumor	BLCA
TCGA-K4-A3WV-11A	0.209921	Normal	BLCA
TCGA-YC-A89H-01A	1.85016	Tumor	BLCA
TCGA-CF-A9FM-01A	0.279401	Tumor	BLCA
TCGA-DK-A1AD-01A	2.33497	Tumor	BLCA
TCGA-G2-A2EK-01A	1.17806	Tumor	BLCA
TCGA-E5-A2PC-01A	1.43181	Tumor	BLCA
TCGA-C4-A0F1-01A	2.11423	Tumor	BLCA
TCGA-FD-A43N-01A	2.07968	Tumor	BLCA
TCGA-BL-A13J-01A	2.15485	Tumor	BLCA
TCGA-FD-A3SO-01A	1.83355	Tumor	BLCA
TCGA-XF-A8HD-01A	2.37558	Tumor	BLCA
TCGA-BT-A20X-01A	1.82444	Tumor	BLCA
TCGA-ZF-AA52-01A	2.83228	Tumor	BLCA
TCGA-DK-AA76-01A	2.73208	Tumor	BLCA
TCGA-GV-A3JW-01A	2.94584	Tumor	BLCA
TCGA-FD-A3N6-01A	1.18327	Tumor	BLCA
TCGA-BT-A2LA-11A	0.97158	Normal	BLCA
TCGA-CU-A5W6-01A	1.67777	Tumor	BLCA
TCGA-DK-A2I4-01A	2.10056	Tumor	BLCA
TCGA-DK-AA6M-01A	3.71674	Tumor	BLCA
TCGA-4Z-AA7Y-01A	2.66096	Tumor	BLCA
TCGA-DK-A3WY-01A	1.72927	Tumor	BLCA
TCGA-E7-A3X6-01A	2.54013	Tumor	BLCA
TCGA-K4-A3WV-01A	3.29801	Tumor	BLCA
TCGA-DK-A3IQ-01A	1.06639	Tumor	BLCA
TCGA-ZF-AA56-01A	1.95009	Tumor	BLCA
TCGA-CU-A3QU-01A	3.86118	Tumor	BLCA
TCGA-FD-A6TI-01A	0.577804	Tumor	BLCA
TCGA-XF-A9T3-01A	2.69643	Tumor	BLCA
TCGA-FD-A3B3-01A	2.01147	Tumor	BLCA
TCGA-BT-A20U-11A	1.03338	Normal	BLCA
TCGA-YF-AA3L-01A	1.87354	Tumor	BLCA
TCGA-K4-A54R-11A	0.0480387	Normal	BLCA
TCGA-SY-A9G0-01A	0.87018	Tumor	BLCA
TCGA-ZF-A9R2-01A	2.95318	Tumor	BLCA
TCGA-GU-AATQ-01A	2.41075	Tumor	BLCA
TCGA-FD-A5C1-01A	2.6048	Tumor	BLCA
TCGA-DK-A2I1-01A	2.69492	Tumor	BLCA
TCGA-CF-A5U8-01A	0.903764	Tumor	BLCA
TCGA-UY-A9PB-01A	3.0661	Tumor	BLCA
TCGA-DK-A3X1-01A	1.87061	Tumor	BLCA
TCGA-DK-A1AC-01A	3.47577	Tumor	BLCA
TCGA-FD-A62N-01A	3.21844	Tumor	BLCA
TCGA-DK-AA75-01A	3.91421	Tumor	BLCA
TCGA-XF-A9SL-01A	1.27299	Tumor	BLCA
TCGA-XF-A9T4-01A	2.28278	Tumor	BLCA
TCGA-XF-AAN2-01A	2.3854	Tumor	BLCA
TCGA-BT-A2LD-01A	3.43291	Tumor	BLCA
TCGA-BT-A20N-11A	0.138676	Normal	BLCA
TCGA-ZF-A9R1-01A	1.83966	Tumor	BLCA
TCGA-ZF-A9R9-01A	0.546862	Tumor	BLCA
TCGA-DK-A6AV-01A	2.65882	Tumor	BLCA
TCGA-XF-AAMY-01A	2.84719	Tumor	BLCA
TCGA-GU-A763-01A	1.94597	Tumor	BLCA
TCGA-FD-A3B7-01A	2.32867	Tumor	BLCA
TCGA-FD-A3NA-01A	2.82721	Tumor	BLCA
TCGA-CF-A47T-01A	2.3437	Tumor	BLCA
TCGA-CU-A0YN-11A	2.84269	Normal	BLCA
TCGA-BT-A0S7-01A	3.74891	Tumor	BLCA
TCGA-GC-A3BM-01A	1.33058	Tumor	BLCA
TCGA-GD-A3OP-01A	0.942538	Tumor	BLCA
TCGA-SY-A9G5-01A	2.57403	Tumor	BLCA
TCGA-KQ-A41S-01A	1.97967	Tumor	BLCA
TCGA-4Z-AA7M-01A	2.60284	Tumor	BLCA
TCGA-FD-A3SJ-01A	2.50888	Tumor	BLCA
TCGA-E7-A677-01A	1.7611	Tumor	BLCA
TCGA-UY-A8OD-01A	1.20253	Tumor	BLCA
TCGA-DK-AA6L-01A	2.12866	Tumor	BLCA
TCGA-GD-A2C5-01A	2.62924	Tumor	BLCA
TCGA-K4-A4AC-01A	1.73463	Tumor	BLCA
TCGA-FD-A62O-01A	1.3271	Tumor	BLCA
TCGA-BT-A2LB-01A	2.43383	Tumor	BLCA
TCGA-FD-A3N5-01A	3.55831	Tumor	BLCA
TCGA-G2-A3VY-01A	2.96483	Tumor	BLCA
TCGA-DK-A1AA-01A	1.27641	Tumor	BLCA
TCGA-XF-A9SY-01A	2.40359	Tumor	BLCA
TCGA-DK-AA6Q-01A	1.92447	Tumor	BLCA
TCGA-G2-A2EL-01A	4.29013	Tumor	BLCA
TCGA-E7-A6ME-01A	2.97193	Tumor	BLCA
TCGA-HQ-A2OF-01A	2.98556	Tumor	BLCA
TCGA-FD-A6TF-01A	3.35516	Tumor	BLCA
TCGA-FD-A3SP-01A	3.31468	Tumor	BLCA
TCGA-BT-A20P-01A	1.63302	Tumor	BLCA
TCGA-GV-A40G-01A	4.63443	Tumor	BLCA
TCGA-CF-A47S-01A	0.552077	Tumor	BLCA
TCGA-XF-A9T2-01A	3.09018	Tumor	BLCA
TCGA-CF-A9FH-01A	1.71309	Tumor	BLCA
TCGA-ZF-AA4X-01A	3.05205	Tumor	BLCA
TCGA-XF-AAMQ-01A	2.2552	Tumor	BLCA
TCGA-CF-A3MH-01A	2.11449	Tumor	BLCA
TCGA-DK-AA6W-01A	4.8502	Tumor	BLCA
TCGA-KQ-A41O-01A	2.00966	Tumor	BLCA
TCGA-FJ-A3Z7-01A	1.10436	Tumor	BLCA
TCGA-S5-AA26-01A	2.42367	Tumor	BLCA
TCGA-FD-A3B4-01A	0.776506	Tumor	BLCA
TCGA-GC-A3OO-01A	2.53085	Tumor	BLCA
TCGA-XF-A9SP-01A	1.62445	Tumor	BLCA
TCGA-FD-A3SL-01A	1.43101	Tumor	BLCA
TCGA-FD-A6TB-01A	1.66029	Tumor	BLCA
TCGA-FD-A6TA-01A	2.68082	Tumor	BLCA
TCGA-XF-A8HB-01A	2.1799	Tumor	BLCA
TCGA-UY-A8OB-01A	2.58606	Tumor	BLCA
TCGA-GU-A767-01A	3.5801	Tumor	BLCA
TCGA-FD-A43U-01A	2.0938	Tumor	BLCA
TCGA-DK-AA6T-01A	2.15169	Tumor	BLCA
TCGA-5N-A9KI-01A	2.39907	Tumor	BLCA
TCGA-XF-A8HF-01A	2.63741	Tumor	BLCA
TCGA-UY-A78L-01A	3.17211	Tumor	BLCA
TCGA-FD-A5C0-01A	3.3366	Tumor	BLCA
TCGA-UY-A9PE-01A	3.64297	Tumor	BLCA
TCGA-K4-A6FZ-01A	2.18328	Tumor	BLCA
TCGA-DK-A3IK-01A	1.32244	Tumor	BLCA
TCGA-LC-A66R-01A	3.49515	Tumor	BLCA
TCGA-GU-A762-01A	2.36797	Tumor	BLCA
TCGA-BT-A2LB-11A	0.868121	Normal	BLCA
TCGA-4Z-AA7O-01A	3.24912	Tumor	BLCA
TCGA-DK-A6B5-01A	2.06927	Tumor	BLCA
TCGA-C4-A0F0-01A	1.97964	Tumor	BLCA
TCGA-UY-A78N-01A	4.5721	Tumor	BLCA
TCGA-G2-AA3F-01A	3.46611	Tumor	BLCA
TCGA-ZF-AA53-01A	2.30805	Tumor	BLCA
TCGA-LT-A8JT-01A	1.16186	Tumor	BLCA
TCGA-XF-A8HI-01A	1.66297	Tumor	BLCA
TCGA-FJ-A3ZE-01A	1.85242	Tumor	BLCA
TCGA-FD-A3SM-01A	2.01515	Tumor	BLCA
TCGA-DK-AA6X-01A	1.54002	Tumor	BLCA
TCGA-XF-A9SJ-01A	2.78845	Tumor	BLCA
TCGA-CF-A7I0-01A	1.83838	Tumor	BLCA
TCGA-GD-A3OQ-01A	2.60131	Tumor	BLCA
TCGA-CU-A0YO-01A	0.969945	Tumor	BLCA
TCGA-DK-AA71-01A	3.28964	Tumor	BLCA
TCGA-CF-A9FL-01A	1.66015	Tumor	BLCA
TCGA-ZF-AA5N-01A	0.152135	Tumor	BLCA
TCGA-UY-A9PF-01A	0.681267	Tumor	BLCA
TCGA-UY-A78P-01A	1.63004	Tumor	BLCA
TCGA-CF-A1HR-01A	0.98077	Tumor	BLCA
TCGA-DK-A3IN-01A	2.60377	Tumor	BLCA
TCGA-UY-A9PH-01A	2.506	Tumor	BLCA
TCGA-GD-A76B-01A	1.78702	Tumor	BLCA
TCGA-ZF-AA58-01A	2.91991	Tumor	BLCA
TCGA-ZF-AA4V-01A	3.23505	Tumor	BLCA
TCGA-DK-AA6R-01A	2.70306	Tumor	BLCA
TCGA-FT-A61P-01A	2.91522	Tumor	BLCA
TCGA-2F-A9KQ-01A	1.76263	Tumor	BLCA
TCGA-K4-A54R-01A	2.75293	Tumor	BLCA
TCGA-FD-A62S-01A	2.14836	Tumor	BLCA
TCGA-ZF-A9R3-01A	0.934628	Tumor	BLCA
TCGA-BT-A42F-01A	1.87871	Tumor	BLCA
TCGA-K4-A83P-01A	1.81875	Tumor	BLCA
TCGA-K4-A5RJ-01A	2.66849	Tumor	BLCA
TCGA-XF-A9SX-01A	2.04878	Tumor	BLCA
TCGA-KQ-A41N-01A	1.01596	Tumor	BLCA
TCGA-DK-A1AE-01A	3.33142	Tumor	BLCA
TCGA-DK-A3WX-01A	1.57358	Tumor	BLCA
TCGA-DK-A3WW-01A	1.77296	Tumor	BLCA
TCGA-XF-A9SK-01A	1.16371	Tumor	BLCA
TCGA-KQ-A41R-01A	1.75032	Tumor	BLCA
TCGA-CF-A3MG-01A	1.78191	Tumor	BLCA
TCGA-CU-A0YR-01A	2.19642	Tumor	BLCA
TCGA-UY-A78M-01A	3.10108	Tumor	BLCA
TCGA-CF-A5UA-01A	4.0787	Tumor	BLCA
TCGA-ZF-A9RN-01A	4.11223	Tumor	BLCA
TCGA-4Z-AA81-01A	2.49566	Tumor	BLCA
TCGA-E7-A8O8-01A	1.83029	Tumor	BLCA
TCGA-BL-A0C8-01B	1.13427	Tumor	BLCA
TCGA-GC-A3RB-01A	4.7259	Tumor	BLCA
TCGA-BT-A20O-01A	2.27766	Tumor	BLCA
TCGA-G2-A2ES-01A	1.93496	Tumor	BLCA
TCGA-DK-AA6P-01A	2.51122	Tumor	BLCA
TCGA-FD-A43P-01A	3.59376	Tumor	BLCA
TCGA-2F-A9KT-01A	1.96861	Tumor	BLCA
TCGA-CF-A9FF-01A	1.65112	Tumor	BLCA
TCGA-UY-A9PA-01A	1.56069	Tumor	BLCA
TCGA-E7-A7DU-01A	1.05309	Tumor	BLCA
TCGA-2F-A9KW-01A	1.67089	Tumor	BLCA
TCGA-4Z-AA87-01A	3.73104	Tumor	BLCA
TCGA-GU-A42Q-01A	2.58656	Tumor	BLCA
TCGA-E7-A97P-01A	2.00706	Tumor	BLCA
TCGA-XF-AAMG-01A	4.47307	Tumor	BLCA
TCGA-BT-A3PH-01A	1.94497	Tumor	BLCA
TCGA-ZF-AA4R-01A	3.39834	Tumor	BLCA
TCGA-ZF-AA5P-01A	2.2274	Tumor	BLCA
TCGA-DK-A3X2-01A	3.72223	Tumor	BLCA
TCGA-YC-A8S6-01A	1.59487	Tumor	BLCA
TCGA-K4-A4AB-01B	0.735415	Tumor	BLCA
TCGA-GC-A3RC-01A	2.00294	Tumor	BLCA
TCGA-BL-A0C8-01A	1.86731	Tumor	BLCA
TCGA-GU-AATP-01A	2.21279	Tumor	BLCA
TCGA-CF-A1HS-01A	2.75141	Tumor	BLCA
TCGA-ZF-AA4U-01A	2.03935	Tumor	BLCA
TCGA-GV-A3QF-01A	2.92172	Tumor	BLCA
TCGA-GC-A4ZW-01A	3.55676	Tumor	BLCA
TCGA-ZF-A9RD-01A	2.54991	Tumor	BLCA
TCGA-GU-A766-01A	2.32146	Tumor	BLCA
TCGA-G2-A2EF-01A	2.22904	Tumor	BLCA
TCGA-FD-A5BY-01A	2.61121	Tumor	BLCA
TCGA-CF-A8HX-01A	1.99392	Tumor	BLCA
TCGA-GV-A6ZA-01A	2.41744	Tumor	BLCA
TCGA-DK-A1A5-01A	2.31955	Tumor	BLCA
TCGA-4Z-AA7N-01A	0.52424	Tumor	BLCA
TCGA-GC-A3RD-01A	2.07413	Tumor	BLCA
TCGA-G2-A3IE-01A	1.28559	Tumor	BLCA
TCGA-FD-A5BZ-01A	2.25833	Tumor	BLCA
TCGA-BT-A3PJ-01A	3.2104	Tumor	BLCA
TCGA-CU-A72E-01A	1.41579	Tumor	BLCA
TCGA-ZF-A9RM-01A	2.94324	Tumor	BLCA
TCGA-FD-A6TH-01A	3.59377	Tumor	BLCA
TCGA-GD-A3OS-01A	3.43479	Tumor	BLCA
TCGA-DK-A3IS-01A	2.53923	Tumor	BLCA
TCGA-K4-A3WS-01A	1.82836	Tumor	BLCA
TCGA-GD-A2C5-11A	0.83409	Normal	BLCA
TCGA-4Z-AA7R-01A	3.70986	Tumor	BLCA
TCGA-DK-A6B1-01A	3.32823	Tumor	BLCA
TCGA-GV-A3QI-01A	3.84486	Tumor	BLCA
TCGA-DK-A6AW-01A	1.14825	Tumor	BLCA
TCGA-BT-A20W-01A	3.775	Tumor	BLCA
TCGA-DK-A3IU-01A	1.63346	Tumor	BLCA
TCGA-K4-A5RI-11A	0.544645	Normal	BLCA
TCGA-GC-A3YS-01A	3.46571	Tumor	BLCA
TCGA-4Z-AA7Q-01A	2.58737	Tumor	BLCA
TCGA-LT-A5Z6-01A	3.84687	Tumor	BLCA
TCGA-GC-A3I6-01A	2.90514	Tumor	BLCA
TCGA-E7-A5KF-01A	2.1542	Tumor	BLCA
TCGA-DK-A3IM-01A	2.79559	Tumor	BLCA
TCGA-CF-A47X-01A	0.512945	Tumor	BLCA
TCGA-BT-A2LA-01A	3.84002	Tumor	BLCA
TCGA-GV-A3QK-01B	2.10358	Tumor	BLCA
TCGA-FD-A6TD-01A	2.0835	Tumor	BLCA
TCGA-XF-AAMX-01A	3.28145	Tumor	BLCA
TCGA-ZF-A9R5-01A	0.750955	Tumor	BLCA
TCGA-XF-A8HC-01A	3.14789	Tumor	BLCA
TCGA-ZF-A9RF-01A	4.23644	Tumor	BLCA
TCGA-H4-A2HO-01A	0.822347	Tumor	BLCA
TCGA-BT-A42E-01A	1.55013	Tumor	BLCA
TCGA-FD-A5BU-01A	1.60119	Tumor	BLCA
TCGA-XF-A9T6-01A	3.47596	Tumor	BLCA
TCGA-ZF-AA4T-01A	2.96138	Tumor	BLCA
TCGA-FD-A3B6-01A	3.82385	Tumor	BLCA
TCGA-4Z-AA80-01A	3.06874	Tumor	BLCA
TCGA-GC-A6I3-11A	2.1132	Normal	BLCA
TCGA-XF-A9SW-01A	2.41726	Tumor	BLCA
TCGA-E7-A5KE-01A	3.67011	Tumor	BLCA
TCGA-DK-AA6S-01A	1.57141	Tumor	BLCA
TCGA-FD-A5BR-01A	1.58538	Tumor	BLCA
TCGA-FD-A6TC-01A	3.68435	Tumor	BLCA
TCGA-XF-AAN1-01A	1.53434	Tumor	BLCA
TCGA-DK-A3IV-01A	2.09651	Tumor	BLCA
TCGA-PQ-A6FN-01A	2.53037	Tumor	BLCA
TCGA-K4-A5RI-01A	2.91386	Tumor	BLCA
TCGA-ZF-A9R7-01A	0.91646	Tumor	BLCA
TCGA-XF-A9SM-01A	3.25467	Tumor	BLCA
TCGA-BL-A13J-11A	0.0275132	Normal	BLCA
TCGA-FD-A6TE-01A	3.75702	Tumor	BLCA
TCGA-XF-AAME-01A	1.75002	Tumor	BLCA
TCGA-BT-A42C-01A	3.1709	Tumor	BLCA
TCGA-CF-A47Y-01A	0.597768	Tumor	BLCA
TCGA-E7-A519-01A	0.819217	Tumor	BLCA
TCGA-FD-A43Y-01A	1.52298	Tumor	BLCA
TCGA-BL-A5ZZ-01A	2.47295	Tumor	BLCA
TCGA-CF-A3MF-01A	1.09819	Tumor	BLCA
TCGA-FD-A3B8-01A	2.05552	Tumor	BLCA
TCGA-BL-A13I-01B	2.30615	Tumor	BLCA
TCGA-DK-A1A7-01A	1.72772	Tumor	BLCA
TCGA-DK-A1A6-01A	2.6614	Tumor	BLCA
TCGA-DK-A6B2-01A	2.96993	Tumor	BLCA
TCGA-DK-AA74-01A	2.07029	Tumor	BLCA
TCGA-ZF-AA4N-01A	2.70916	Tumor	BLCA
TCGA-BT-A0YX-01A	2.04118	Tumor	BLCA
TCGA-R3-A69X-01A	1.95182	Tumor	BLCA
TCGA-XF-AAMW-01A	1.56803	Tumor	BLCA
TCGA-C4-A0EZ-01A	6.08218	Tumor	BLCA
TCGA-E7-A678-01A	0.535661	Tumor	BLCA
TCGA-G2-A3IB-01A	2.34709	Tumor	BLCA
TCGA-BL-A13J-01B	1.65134	Tumor	BLCA
TCGA-DK-A3IT-01A	2.32524	Tumor	BLCA
TCGA-MV-A51V-01A	2.23189	Tumor	BLCA
TCGA-UY-A78O-01A	1.38207	Tumor	BLCA
TCGA-FD-A6TK-01A	2.18528	Tumor	BLCA
TCGA-4Z-AA83-01A	1.16733	Tumor	BLCA
TCGA-DK-A2I6-01A	4.18386	Tumor	BLCA
TCGA-XF-AAN4-01A	0.867305	Tumor	BLCA
TCGA-GD-A3OP-11A	0.451168	Normal	BLCA
TCGA-BT-A20R-11A	0.113731	Normal	BLCA
TCGA-CF-A27C-01A	1.14374	Tumor	BLCA
TCGA-5N-A9KM-01A	0.626089	Tumor	BLCA
TCGA-BT-A20U-01A	2.57722	Tumor	BLCA
TCGA-YC-A9TC-01A	3.96311	Tumor	BLCA
TCGA-E7-A6MD-01A	1.31737	Tumor	BLCA
TCGA-K4-A5RH-01A	3.23339	Tumor	BLCA
TCGA-XF-AAMH-01A	2.72038	Tumor	BLCA
TCGA-DK-A1AB-01A	1.47545	Tumor	BLCA
TCGA-E5-A4TZ-01A	2.6466	Tumor	BLCA
TCGA-FD-A43X-01A	0.890541	Tumor	BLCA
TCGA-XF-A9SU-01A	2.55587	Tumor	BLCA
TCGA-BT-A20N-01A	2.86837	Tumor	BLCA
TCGA-BT-A20J-01A	2.55504	Tumor	BLCA
TCGA-E7-A4IJ-01A	2.84316	Tumor	BLCA
TCGA-CF-A47W-01A	1.59686	Tumor	BLCA
TCGA-XF-A9SV-01A	1.48313	Tumor	BLCA
TCGA-K4-AAQO-01A	1.9715	Tumor	BLCA
TCGA-CU-A3YL-01A	2.24465	Tumor	BLCA
TCGA-DK-A2I2-01A	2.20018	Tumor	BLCA
TCGA-4Z-AA84-01A	2.7739	Tumor	BLCA
TCGA-DK-A1AF-01A	1.57864	Tumor	BLCA
TCGA-E5-A4U1-01A	2.3984	Tumor	BLCA
TCGA-BT-A20Q-01A	0.763074	Tumor	BLCA
TCGA-ZF-A9R4-01A	3.36343	Tumor	BLCA
TCGA-KQ-A41Q-01A	2.60912	Tumor	BLCA
TCGA-E7-A8O7-01A	1.06921	Tumor	BLCA
TCGA-ZF-AA4W-01A	1.66862	Tumor	BLCA
TCGA-XF-AAN7-01A	4.77882	Tumor	BLCA
TCGA-XF-A8HH-01A	1.3473	Tumor	BLCA
TCGA-FD-A5BX-01A	1.93769	Tumor	BLCA
TCGA-ZF-A9RE-01A	2.01815	Tumor	BLCA
TCGA-FT-A3EE-01A	1.66061	Tumor	BLCA
TCGA-XF-A9T5-01A	2.95651	Tumor	BLCA
TCGA-XF-AAML-01A	4.50867	Tumor	BLCA
TCGA-BT-A3PK-01A	2.23908	Tumor	BLCA
TCGA-CF-A3MI-01A	0.775048	Tumor	BLCA
TCGA-E7-A541-01A	2.21137	Tumor	BLCA
TCGA-ZF-AA54-01A	2.46407	Tumor	BLCA
TCGA-CU-A0YR-11A	0.107257	Normal	BLCA
TCGA-XF-AAMZ-01A	3.6579	Tumor	BLCA
TCGA-CF-A8HY-01A	2.26485	Tumor	BLCA
TCGA-GV-A3QG-01A	1.1715	Tumor	BLCA
TCGA-DK-A6B6-01A	1.48234	Tumor	BLCA
TCGA-DK-A6B0-01A	1.30281	Tumor	BLCA
TCGA-E7-A97Q-01A	1.36933	Tumor	BLCA
TCGA-2F-A9KP-01A	3.61583	Tumor	BLCA
TCGA-FD-A62P-01A	2.2013	Tumor	BLCA
TCGA-XF-A8HG-01A	0.94138	Tumor	BLCA
TCGA-4Z-AA86-01A	2.5331	Tumor	BLCA
TCGA-GD-A6C6-01A	2.45462	Tumor	BLCA
TCGA-G2-A2EJ-01A	1.01601	Tumor	BLCA
TCGA-UY-A9PD-01A	3.95271	Tumor	BLCA
TCGA-S5-A6DX-01A	1.63893	Tumor	BLCA
TCGA-FD-A3SQ-01A	0.535223	Tumor	BLCA
TCGA-DK-AA77-01A	2.57121	Tumor	BLCA
TCGA-BL-A13I-01A	2.88102	Tumor	BLCA
TCGA-K4-A6MB-01A	3.36398	Tumor	BLCA
TCGA-ZF-AA51-01A	2.45899	Tumor	BLCA
TCGA-E7-A7PW-01A	3.11617	Tumor	BLCA
TCGA-E7-A85H-01A	3.10691	Tumor	BLCA
TCGA-GC-A3WC-11A	0.289464	Normal	BLCA
TCGA-XF-AAMR-01A	1.11308	Tumor	BLCA
TCGA-FD-A6TG-01A	1.96658	Tumor	BLCA
TCGA-2F-A9KO-01A	2.05453	Tumor	BLCA
TCGA-HQ-A5ND-01A	2.57852	Tumor	BLCA
TCGA-G2-AA3B-01A	2.70953	Tumor	BLCA
TCGA-PQ-A6FI-01A	3.73923	Tumor	BLCA
TCGA-C4-A0F7-01A	3.20377	Tumor	BLCA
TCGA-FD-A5BS-01A	2.05239	Tumor	BLCA
TCGA-GV-A3JX-01A	3.84133	Tumor	BLCA
TCGA-XF-AAMT-01A	1.63872	Tumor	BLCA
TCGA-XF-A9T8-01A	2.71945	Tumor	BLCA
TCGA-BT-A20W-11A	2.29428	Normal	BLCA
TCGA-4Z-AA7S-01A	2.46848	Tumor	BLCA
TCGA-XF-A9SH-01A	0.961904	Tumor	BLCA
TCGA-DK-A1AG-01A	1.84255	Tumor	BLCA
TCGA-GD-A3OQ-11A	0.411746	Normal	BLCA
TCGA-2F-A9KR-01A	1.69588	Tumor	BLCA
TCGA-DK-AA6U-01A	3.13007	Tumor	BLCA
TCGA-C4-A0F6-01A	1.88822	Tumor	BLCA
TCGA-K4-A3WU-01B	1.20136	Tumor	BLCA
TCGA-CU-A0YN-01A	2.7534	Tumor	BLCA
TCGA-FJ-A871-01A	4.17315	Tumor	BLCA
TCGA-G2-A2EC-01A	0.693332	Tumor	BLCA
TCGA-FD-A5BV-01A	1.65627	Tumor	BLCA
TCGA-E7-A7XN-01A	1.62101	Tumor	BLCA
TCGA-GU-A764-01A	3.54707	Tumor	BLCA
TCGA-XF-AAN8-01A	0.426163	Tumor	BLCA
TCGA-XF-A9SZ-01A	2.98331	Tumor	BLCA
TCGA-GU-AATO-01A	2.3417	Tumor	BLCA
TCGA-ZF-A9RC-01A	3.57375	Tumor	BLCA
TCGA-ZF-A9R0-01A	1.16008	Tumor	BLCA
TCGA-KQ-A41P-01A	2.47149	Tumor	BLCA
TCGA-4Z-AA7W-01A	2.87449	Tumor	BLCA
TCGA-HQ-A5NE-01A	2.33657	Tumor	BLCA
TCGA-CU-A3KJ-01A	2.51141	Tumor	BLCA
TCGA-UY-A8OC-01A	1.71621	Tumor	BLCA
TCGA-E7-A3Y1-01A	1.22031	Tumor	BLCA
TCGA-XF-AAN5-01A	2.13497	Tumor	BLCA
TCGA-G2-AA3D-01A	2.74194	Tumor	BLCA
TCGA-GU-A42R-01A	1.76983	Tumor	BLCA
TCGA-XF-A9SI-01A	2.30507	Tumor	BLCA
TCGA-GV-A3JZ-01A	4.19309	Tumor	BLCA
TCGA-E9-A1NI-01A	1.93767	Tumor	BRCA
TCGA-A1-A0SP-01A	3.34786	Tumor	BRCA
TCGA-BH-A1EU-11A	0.207247	Normal	BRCA
TCGA-A8-A06X-01A	1.6326	Tumor	BRCA
TCGA-E2-A14T-01A	1.60925	Tumor	BRCA
TCGA-AC-A8OS-01A	0.371922	Tumor	BRCA
TCGA-A8-A09K-01A	1.5222	Tumor	BRCA
TCGA-OL-A5RY-01A	1.93427	Tumor	BRCA
TCGA-BH-A0DG-01A	2.17027	Tumor	BRCA
TCGA-B6-A0I9-01A	1.7619	Tumor	BRCA
TCGA-A2-A0CP-01A	0.484267	Tumor	BRCA
TCGA-A8-A07S-01A	1.93731	Tumor	BRCA
TCGA-AO-A12H-01A	1.24208	Tumor	BRCA
TCGA-BH-A203-11A	0.351879	Normal	BRCA
TCGA-AR-A1AU-01A	1.78716	Tumor	BRCA
TCGA-D8-A1X9-01A	1.29395	Tumor	BRCA
TCGA-E9-A1RH-11A	0.128841	Normal	BRCA
TCGA-A8-A07R-01A	2.19234	Tumor	BRCA
TCGA-AO-A12C-01A	0.524414	Tumor	BRCA
TCGA-V7-A7HQ-01A	1.21253	Tumor	BRCA
TCGA-A2-A1FZ-01A	1.2968	Tumor	BRCA
TCGA-AR-A251-01A	3.51313	Tumor	BRCA
TCGA-BH-A18J-11A	0.332601	Normal	BRCA
TCGA-EW-A1PF-01A	1.11462	Tumor	BRCA
TCGA-BH-A18T-01A	3.50684	Tumor	BRCA
TCGA-AR-A24S-01A	1.61872	Tumor	BRCA
TCGA-AN-A041-01A	1.18514	Tumor	BRCA
TCGA-BH-A0E0-11A	0.501174	Normal	BRCA
TCGA-E2-A1LL-01A	3.26288	Tumor	BRCA
TCGA-E2-A1IJ-01A	0.593422	Tumor	BRCA
TCGA-AR-A24O-01A	0.919798	Tumor	BRCA
TCGA-XX-A899-01A	1.51019	Tumor	BRCA
TCGA-D8-A1XK-01A	3.68018	Tumor	BRCA
TCGA-AC-A5XS-01A	1.54404	Tumor	BRCA
TCGA-BH-A18L-01A	1.95892	Tumor	BRCA
TCGA-OL-A66J-01A	1.1067	Tumor	BRCA
TCGA-PE-A5DD-01A	1.14098	Tumor	BRCA
TCGA-AN-A04D-01A	2.67413	Tumor	BRCA
TCGA-4H-AAAK-01A	1.20142	Tumor	BRCA
TCGA-E9-A5FL-01A	1.7928	Tumor	BRCA
TCGA-E9-A24A-01A	1.00043	Tumor	BRCA
TCGA-BH-A1FM-01A	1.68208	Tumor	BRCA
TCGA-A8-A07C-01A	2.45658	Tumor	BRCA
TCGA-AR-A24Q-01A	3.40272	Tumor	BRCA
TCGA-AR-A2LE-01A	0.468774	Tumor	BRCA
TCGA-AR-A0U4-01A	2.16692	Tumor	BRCA
TCGA-GM-A2DN-01A	1.15378	Tumor	BRCA
TCGA-A7-A13D-01A	2.86145	Tumor	BRCA
TCGA-D8-A1JG-01B	1.81188	Tumor	BRCA
TCGA-E2-A570-01A	1.72936	Tumor	BRCA
TCGA-A2-A04Q-01A	2.2661	Tumor	BRCA
TCGA-A7-A6VV-01A	2.82244	Tumor	BRCA
TCGA-E2-A1IG-01A	1.49124	Tumor	BRCA
TCGA-E9-A1N6-01A	1.94955	Tumor	BRCA
TCGA-E9-A1NC-01A	1.9831	Tumor	BRCA
TCGA-A7-A3IZ-01A	2.21119	Tumor	BRCA
TCGA-BH-A18U-11A	0.844334	Normal	BRCA
TCGA-AN-A0AK-01A	3.01726	Tumor	BRCA
TCGA-D8-A1JM-01A	2.00454	Tumor	BRCA
TCGA-OL-A5S0-01A	3.30137	Tumor	BRCA
TCGA-A8-A06Z-01A	1.821	Tumor	BRCA
TCGA-AQ-A54O-01A	1.37528	Tumor	BRCA
TCGA-E2-A15S-01A	2.6932	Tumor	BRCA
TCGA-BH-A1ET-11B	0.121747	Normal	BRCA
TCGA-BH-A18R-11A	0.322979	Normal	BRCA
TCGA-EW-A423-01A	0.974507	Tumor	BRCA
TCGA-C8-A273-01A	2.25019	Tumor	BRCA
TCGA-OL-A5RV-01A	0.908986	Tumor	BRCA
TCGA-AC-A2FM-01A	2.36804	Tumor	BRCA
TCGA-AO-A0JM-01A	1.82704	Tumor	BRCA
TCGA-BH-A0DP-01A	0.738953	Tumor	BRCA
TCGA-A2-A25E-01A	2.53949	Tumor	BRCA
TCGA-B6-A2IU-01A	0.986445	Tumor	BRCA
TCGA-BH-A18P-01A	2.91238	Tumor	BRCA
TCGA-E9-A22B-01A	1.32862	Tumor	BRCA
TCGA-A2-A0SW-01A	2.08536	Tumor	BRCA
TCGA-E2-A107-01A	2.51063	Tumor	BRCA
TCGA-E2-A1B6-01A	2.3736	Tumor	BRCA
TCGA-D8-A1XW-01A	1.18848	Tumor	BRCA
TCGA-A7-A0DC-01A	0.727676	Tumor	BRCA
TCGA-EW-A6SD-01A	1.43556	Tumor	BRCA
TCGA-AO-A0J3-01A	2.0841	Tumor	BRCA
TCGA-A7-A0DC-11A	0.501014	Normal	BRCA
TCGA-AN-A03X-01A	1.26078	Tumor	BRCA
TCGA-BH-A1FM-11B	0.312073	Normal	BRCA
TCGA-A8-A099-01A	1.10868	Tumor	BRCA
TCGA-E2-A14Z-01A	1.51195	Tumor	BRCA
TCGA-AR-A5QP-01A	1.18852	Tumor	BRCA
TCGA-AC-A62X-01A	2.46089	Tumor	BRCA
TCGA-BH-A42V-01A	0.88462	Tumor	BRCA
TCGA-B6-A0RS-01A	1.22897	Tumor	BRCA
TCGA-D8-A1JL-01A	2.65761	Tumor	BRCA
TCGA-BH-A0DZ-01A	1.7417	Tumor	BRCA
TCGA-A8-A06Y-01A	1.06635	Tumor	BRCA
TCGA-B6-A1KC-01B	2.43858	Tumor	BRCA
TCGA-C8-A135-01A	2.66069	Tumor	BRCA
TCGA-5L-AAT1-01A	0.468763	Tumor	BRCA
TCGA-AR-A24R-01A	2.2258	Tumor	BRCA
TCGA-S3-AA0Z-01A	4.01425	Tumor	BRCA
TCGA-D8-A1J8-01A	1.66879	Tumor	BRCA
TCGA-A2-A0ER-01A	2.24781	Tumor	BRCA
TCGA-E9-A1ND-01A	2.08206	Tumor	BRCA
TCGA-GI-A2C8-11A	0.105834	Normal	BRCA
TCGA-A2-A1G1-01A	2.23937	Tumor	BRCA
TCGA-A2-A0SU-01A	1.38724	Tumor	BRCA
TCGA-E2-A1LB-01A	0.800051	Tumor	BRCA
TCGA-E9-A1RD-01A	1.19003	Tumor	BRCA
TCGA-OL-A6VQ-01A	0.759175	Tumor	BRCA
TCGA-AQ-A04J-01A	2.2518	Tumor	BRCA
TCGA-AQ-A1H3-01A	0.824074	Tumor	BRCA
TCGA-A2-A259-01A	0.305461	Tumor	BRCA
TCGA-WT-AB44-01A	0.160162	Tumor	BRCA
TCGA-B6-A0IN-01A	1.6014	Tumor	BRCA
TCGA-E9-A1R3-01A	0.0740431	Tumor	BRCA
TCGA-A8-A086-01A	1.20204	Tumor	BRCA
TCGA-AC-A3BB-01A	0.623041	Tumor	BRCA
TCGA-AC-A2QI-01A	0.724851	Tumor	BRCA
TCGA-BH-A1F5-01A	0.781872	Tumor	BRCA
TCGA-AC-A3HN-01A	1.4326	Tumor	BRCA
TCGA-BH-A1FG-01A	0.61374	Tumor	BRCA
TCGA-BH-A0DV-01A	0.545433	Tumor	BRCA
TCGA-UL-AAZ6-01A	1.73238	Tumor	BRCA
TCGA-AR-A255-01A	1.27147	Tumor	BRCA
TCGA-LD-A7W6-01A	1.64638	Tumor	BRCA
TCGA-AR-A24Z-01A	1.52727	Tumor	BRCA
TCGA-A1-A0SO-01A	3.54303	Tumor	BRCA
TCGA-A2-A3XS-01A	2.95896	Tumor	BRCA
TCGA-D8-A1X6-01A	1.41106	Tumor	BRCA
TCGA-BH-A0HF-01A	1.87452	Tumor	BRCA
TCGA-A7-A3J0-01A	2.10389	Tumor	BRCA
TCGA-AC-A23C-01A	1.18573	Tumor	BRCA
TCGA-LL-A442-01A	0.783073	Tumor	BRCA
TCGA-S3-A6ZH-01A	0.720133	Tumor	BRCA
TCGA-AC-A8OR-01A	1.59576	Tumor	BRCA
TCGA-AR-A1AX-01A	0.826049	Tumor	BRCA
TCGA-D8-A1XO-01A	0.647545	Tumor	BRCA
TCGA-E9-A1R2-01A	1.34594	Tumor	BRCA
TCGA-D8-A27M-01A	2.52901	Tumor	BRCA
TCGA-AN-A0FY-01A	2.87432	Tumor	BRCA
TCGA-BH-A0DX-01A	0.852417	Tumor	BRCA
TCGA-EW-A1IY-01A	1.36494	Tumor	BRCA
TCGA-A2-A04N-01A	0.979634	Tumor	BRCA
TCGA-A2-A0YF-01A	0.994235	Tumor	BRCA
TCGA-PE-A5DE-01A	1.52397	Tumor	BRCA
TCGA-BH-A1FN-11A	0.630381	Normal	BRCA
TCGA-EW-A1J5-01A	1.19596	Tumor	BRCA
TCGA-AO-A0JE-01A	0.888552	Tumor	BRCA
TCGA-BH-A1FN-01A	2.3951	Tumor	BRCA
TCGA-BH-A18V-01A	2.39076	Tumor	BRCA
TCGA-AC-A23H-11A	0.218353	Normal	BRCA
TCGA-BH-A0BF-01A	1.69316	Tumor	BRCA
TCGA-B6-A409-01A	2.89739	Tumor	BRCA
TCGA-A2-A0CL-01A	2.14798	Tumor	BRCA
TCGA-A2-A0CO-01A	0.472554	Tumor	BRCA
TCGA-E2-A158-11A	0.270118	Normal	BRCA
TCGA-AC-A3QP-01A	0.691209	Tumor	BRCA
TCGA-AC-A2QJ-01A	1.72873	Tumor	BRCA
TCGA-B6-A0RM-01A	1.42723	Tumor	BRCA
TCGA-D8-A1JS-01A	0.595139	Tumor	BRCA
TCGA-E9-A1RB-11A	0.424796	Normal	BRCA
TCGA-A7-A26J-01A	2.34041	Tumor	BRCA
TCGA-A7-A13H-01A	0.683857	Tumor	BRCA
TCGA-AO-A126-01A	1.37549	Tumor	BRCA
TCGA-BH-A6R8-01A	0.861173	Tumor	BRCA
TCGA-A7-A0DB-01C	0.479617	Tumor	BRCA
TCGA-AC-A3TM-01A	2.86736	Tumor	BRCA
TCGA-AR-A0TQ-01A	3.32328	Tumor	BRCA
TCGA-GM-A2DH-01A	2.90679	Tumor	BRCA
TCGA-B6-A0RI-01A	1.38282	Tumor	BRCA
TCGA-A2-A1G0-01A	0.552717	Tumor	BRCA
TCGA-A2-A1FX-01A	2.54141	Tumor	BRCA
TCGA-A7-A26G-01A	1.11881	Tumor	BRCA
TCGA-E2-A1LI-01A	3.10137	Tumor	BRCA
TCGA-A8-A08P-01A	1.83041	Tumor	BRCA
TCGA-E2-A1IN-01A	0.715011	Tumor	BRCA
TCGA-BH-A0HA-01A	0.993292	Tumor	BRCA
TCGA-AO-A1KR-01A	3.27517	Tumor	BRCA
TCGA-3C-AALK-01A	1.04296	Tumor	BRCA
TCGA-BH-A0BV-01A	1.30266	Tumor	BRCA
TCGA-E2-A1IH-01A	1.01199	Tumor	BRCA
TCGA-XX-A89A-01A	0.829023	Tumor	BRCA
TCGA-E9-A1RH-01A	1.97535	Tumor	BRCA
TCGA-A8-A085-01A	1.48731	Tumor	BRCA
TCGA-E9-A1N3-01A	1.26725	Tumor	BRCA
TCGA-BH-A1EW-11B	0.8098	Normal	BRCA
TCGA-D8-A13Y-01A	3.69165	Tumor	BRCA
TCGA-AO-A0JB-01A	0.758099	Tumor	BRCA
TCGA-AC-A6IV-01A	1.52986	Tumor	BRCA
TCGA-A8-A09M-01A	1.68874	Tumor	BRCA
TCGA-BH-A0GY-01A	1.24956	Tumor	BRCA
TCGA-AR-A2LL-01A	1.42844	Tumor	BRCA
TCGA-BH-A208-01A	0.631922	Tumor	BRCA
TCGA-E2-A15I-11A	0.0305575	Normal	BRCA
TCGA-EW-A1PE-01A	0.531797	Tumor	BRCA
TCGA-AO-A125-01A	0.944996	Tumor	BRCA
TCGA-E2-A1B1-01A	0.877502	Tumor	BRCA
TCGA-BH-A0C0-01A	1.92008	Tumor	BRCA
TCGA-A7-A26I-01B	1.72666	Tumor	BRCA
TCGA-AO-A0JJ-01A	1.24013	Tumor	BRCA
TCGA-AR-A2LH-01A	1.26425	Tumor	BRCA
TCGA-A2-A3XW-01A	1.32112	Tumor	BRCA
TCGA-AR-A0TS-01A	2.92043	Tumor	BRCA
TCGA-BH-A0AV-01A	2.53736	Tumor	BRCA
TCGA-A8-A07B-01A	1.54326	Tumor	BRCA
TCGA-LL-A73Z-01A	1.70129	Tumor	BRCA
TCGA-BH-A0BA-11A	0.634784	Normal	BRCA
TCGA-BH-A0B3-11B	0.416413	Normal	BRCA
TCGA-B6-A402-01A	2.10532	Tumor	BRCA
TCGA-AR-A0TT-01A	1.02972	Tumor	BRCA
TCGA-EW-A6SB-01A	2.50274	Tumor	BRCA
TCGA-AC-A2FB-01A	0.863622	Tumor	BRCA
TCGA-AC-A62V-01A	2.33772	Tumor	BRCA
TCGA-D8-A1XQ-01A	1.55306	Tumor	BRCA
TCGA-BH-A0DD-01A	2.15238	Tumor	BRCA
TCGA-Z7-A8R6-01A	2.22654	Tumor	BRCA
TCGA-OL-A5DA-01A	1.33257	Tumor	BRCA
TCGA-WT-AB41-01A	1.23985	Tumor	BRCA
TCGA-E2-A1LA-01A	1.84365	Tumor	BRCA
TCGA-AR-A24N-01A	0.845078	Tumor	BRCA
TCGA-E9-A3QA-01A	3.63088	Tumor	BRCA
TCGA-BH-A0DO-11A	0.439923	Normal	BRCA
TCGA-E2-A15J-01A	1.3837	Tumor	BRCA
TCGA-LL-A73Y-01A	2.06622	Tumor	BRCA
TCGA-A2-A4RY-01A	0.550944	Tumor	BRCA
TCGA-D8-A1XU-01A	0.718133	Tumor	BRCA
TCGA-E2-A1LS-11A	0.0531755	Normal	BRCA
TCGA-AN-A0FJ-01A	3.64949	Tumor	BRCA
TCGA-BH-A0DK-01A	1.78078	Tumor	BRCA
TCGA-B6-A0IJ-01A	3.54054	Tumor	BRCA
TCGA-LL-A7SZ-01A	2.57851	Tumor	BRCA
TCGA-C8-A26Y-01A	2.16805	Tumor	BRCA
TCGA-GI-A2C9-11A	0.306709	Normal	BRCA
TCGA-BH-A0BQ-11A	0.636009	Normal	BRCA
TCGA-A8-A06R-01A	1.41631	Tumor	BRCA
TCGA-AO-A128-01A	2.11611	Tumor	BRCA
TCGA-E2-A1BC-01A	0.183414	Tumor	BRCA
TCGA-A7-A0CE-11A	0.605484	Normal	BRCA
TCGA-B6-A0I6-01A	2.99203	Tumor	BRCA
TCGA-BH-A1ET-01A	0.291424	Tumor	BRCA
TCGA-A2-A04V-01A	1.22332	Tumor	BRCA
TCGA-A7-A2KD-01A	1.06385	Tumor	BRCA
TCGA-A7-A0CE-01A	2.86983	Tumor	BRCA
TCGA-D8-A1JE-01A	1.14929	Tumor	BRCA
TCGA-B6-A0WX-01A	2.59416	Tumor	BRCA
TCGA-A7-A4SB-01A	2.89786	Tumor	BRCA
TCGA-EW-A1J1-01A	0.820396	Tumor	BRCA
TCGA-A2-A0YM-01A	3.60586	Tumor	BRCA
TCGA-A8-A0A4-01A	1.15558	Tumor	BRCA
TCGA-A2-A0EM-01A	1.48787	Tumor	BRCA
TCGA-AR-A24X-01A	1.6357	Tumor	BRCA
TCGA-C8-A132-01A	0.78451	Tumor	BRCA
TCGA-AN-A049-01A	1.53221	Tumor	BRCA
TCGA-A2-A0SY-01A	1.01092	Tumor	BRCA
TCGA-B6-A0RU-01A	2.96639	Tumor	BRCA
TCGA-AR-A0TX-01A	2.37745	Tumor	BRCA
TCGA-BH-A0HQ-01A	1.35725	Tumor	BRCA
TCGA-E2-A15C-01A	0.802089	Tumor	BRCA
TCGA-AQ-A54N-01A	3.11735	Tumor	BRCA
TCGA-A8-A07I-01A	1.28692	Tumor	BRCA
TCGA-B6-A1KI-01A	0.613521	Tumor	BRCA
TCGA-B6-A0RH-01A	1.35559	Tumor	BRCA
TCGA-BH-A5IZ-01A	3.5118	Tumor	BRCA
TCGA-AN-A0XU-01A	3.58493	Tumor	BRCA
TCGA-LD-A74U-01A	0.967219	Tumor	BRCA
TCGA-B6-A401-01A	1.55953	Tumor	BRCA
TCGA-PL-A8LV-01A	1.98472	Tumor	BRCA
TCGA-BH-A0C3-11A	0.461992	Normal	BRCA
TCGA-BH-A0BR-01A	1.42639	Tumor	BRCA
TCGA-A8-A07G-01A	0.645821	Tumor	BRCA
TCGA-A2-A0EN-01A	0.589613	Tumor	BRCA
TCGA-OK-A5Q2-01A	2.43509	Tumor	BRCA
TCGA-A8-A084-01A	1.71755	Tumor	BRCA
TCGA-BH-A0DS-01A	0.61669	Tumor	BRCA
TCGA-A8-A09I-01A	2.12017	Tumor	BRCA
TCGA-GM-A3XL-01A	2.83991	Tumor	BRCA
TCGA-W8-A86G-01A	0.562429	Tumor	BRCA
TCGA-AO-A12F-01A	3.42203	Tumor	BRCA
TCGA-BH-A0HK-01A	0.756053	Tumor	BRCA
TCGA-A8-A06Q-01A	1.86899	Tumor	BRCA
TCGA-BH-A42U-01A	0.729582	Tumor	BRCA
TCGA-BH-A0BW-11A	1.09729	Normal	BRCA
TCGA-AQ-A04L-01B	1.01601	Tumor	BRCA
TCGA-AR-A1AO-01A	1.4507	Tumor	BRCA
TCGA-Z7-A8R5-01A	0.699082	Tumor	BRCA
TCGA-B6-A0I1-01A	3.01574	Tumor	BRCA
TCGA-E9-A1N6-11A	0.465864	Normal	BRCA
TCGA-EW-A1PA-01A	1.67936	Tumor	BRCA
TCGA-BH-A0W4-01A	1.19467	Tumor	BRCA
TCGA-A2-A3XZ-01A	1.58239	Tumor	BRCA
TCGA-A7-A26H-01A	0.706016	Tumor	BRCA
TCGA-E2-A1B0-01A	2.12969	Tumor	BRCA
TCGA-BH-A1EU-01A	0.481366	Tumor	BRCA
TCGA-AC-A23H-01A	1.93624	Tumor	BRCA
TCGA-EW-A1P4-01A	2.97777	Tumor	BRCA
TCGA-E2-A10E-01A	1.66063	Tumor	BRCA
TCGA-EW-A1P0-01A	1.4912	Tumor	BRCA
TCGA-EW-A6S9-01A	1.75606	Tumor	BRCA
TCGA-A2-A25B-01A	1.59996	Tumor	BRCA
TCGA-LL-A6FR-01A	3.20348	Tumor	BRCA
TCGA-AR-A5QM-01A	0.79146	Tumor	BRCA
TCGA-BH-A18Q-11A	0.384677	Normal	BRCA
TCGA-EW-A1P5-01A	1.4007	Tumor	BRCA
TCGA-E2-A14O-01A	1.22137	Tumor	BRCA
TCGA-AN-A0AR-01A	3.59669	Tumor	BRCA
TCGA-E9-A22D-01A	1.8567	Tumor	BRCA
TCGA-A2-A0CS-01A	0.756963	Tumor	BRCA
TCGA-E2-A1IF-01A	1.90429	Tumor	BRCA
TCGA-BH-A0DZ-11A	0.874153	Normal	BRCA
TCGA-E2-A1IE-01A	2.11047	Tumor	BRCA
TCGA-BH-A0BW-01A	1.78105	Tumor	BRCA
TCGA-E2-A1AZ-01A	3.4397	Tumor	BRCA
TCGA-D8-A27N-01A	0.793468	Tumor	BRCA
TCGA-A2-A0CT-01A	1.84856	Tumor	BRCA
TCGA-A8-A09R-01A	1.61471	Tumor	BRCA
TCGA-B6-A0RE-01A	2.75605	Tumor	BRCA
TCGA-E9-A249-01A	1.47905	Tumor	BRCA
TCGA-E2-A1B5-01A	0.840057	Tumor	BRCA
TCGA-A2-A25A-01A	1.08814	Tumor	BRCA
TCGA-AO-A03O-01A	2.31207	Tumor	BRCA
TCGA-E9-A22A-01A	1.19108	Tumor	BRCA
TCGA-BH-A1EV-11A	0.852182	Normal	BRCA
TCGA-BH-A0GZ-01A	1.75106	Tumor	BRCA
TCGA-BH-A1FD-01A	1.68343	Tumor	BRCA
TCGA-A1-A0SH-01A	0.416351	Tumor	BRCA
TCGA-E2-A10A-01A	1.70633	Tumor	BRCA
TCGA-B6-A0IO-01A	1.58312	Tumor	BRCA
TCGA-BH-A1FR-01A	2.1459	Tumor	BRCA
TCGA-D8-A143-01A	4.82233	Tumor	BRCA
TCGA-AO-A03R-01A	2.18116	Tumor	BRCA
TCGA-BH-A0DQ-11A	0.506052	Normal	BRCA
TCGA-BH-A0BV-11A	0.904357	Normal	BRCA
TCGA-BH-A0E0-01A	2.3737	Tumor	BRCA
TCGA-A8-A0AD-01A	0.526921	Tumor	BRCA
TCGA-GM-A2DI-01A	0.94272	Tumor	BRCA
TCGA-E9-A6HE-01A	1.52465	Tumor	BRCA
TCGA-BH-A0B3-01A	2.65353	Tumor	BRCA
TCGA-AR-A0TU-01A	3.76044	Tumor	BRCA
TCGA-LQ-A4E4-01A	1.87574	Tumor	BRCA
TCGA-PL-A8LY-01A	1.81402	Tumor	BRCA
TCGA-BH-A1FU-01A	1.7405	Tumor	BRCA
TCGA-A8-A09D-01A	2.12016	Tumor	BRCA
TCGA-B6-A3ZX-01A	3.51376	Tumor	BRCA
TCGA-A7-A5ZV-01A	2.98251	Tumor	BRCA
TCGA-BH-A0AY-01A	1.08863	Tumor	BRCA
TCGA-A7-A4SD-01A	2.73153	Tumor	BRCA
TCGA-AO-A03L-01A	2.00517	Tumor	BRCA
TCGA-A2-A0EX-01A	0.432016	Tumor	BRCA
TCGA-GM-A2DM-01A	0.676954	Tumor	BRCA
TCGA-BH-A0DO-01B	0.361071	Tumor	BRCA
TCGA-HN-A2OB-01A	0.262443	Tumor	BRCA
TCGA-A2-A0CM-01A	3.18793	Tumor	BRCA
TCGA-A2-A4S0-01A	0.987854	Tumor	BRCA
TCGA-BH-A0H9-01A	1.75834	Tumor	BRCA
TCGA-B6-A0IP-01A	1.67034	Tumor	BRCA
TCGA-C8-A12X-01A	1.8319	Tumor	BRCA
TCGA-AN-A0AL-01A	1.70127	Tumor	BRCA
TCGA-LD-A9QF-01A	1.0184	Tumor	BRCA
TCGA-BH-A0DG-11A	0.937132	Normal	BRCA
TCGA-E2-A152-01A	1.90184	Tumor	BRCA
TCGA-BH-A1FE-06A	1.44446	Tumor	BRCA
TCGA-BH-A18N-01A	1.22358	Tumor	BRCA
TCGA-C8-A1HN-01A	2.58266	Tumor	BRCA
TCGA-AN-A0FK-01A	1.30518	Tumor	BRCA
TCGA-B6-A0IE-01A	1.69439	Tumor	BRCA
TCGA-B6-A400-01A	3.87033	Tumor	BRCA
TCGA-GM-A2DB-01A	1.63403	Tumor	BRCA
TCGA-AC-A2FK-01A	0.307478	Tumor	BRCA
TCGA-BH-A0HU-01A	2.3649	Tumor	BRCA
TCGA-D8-A140-01A	1.1531	Tumor	BRCA
TCGA-A7-A0CD-01A	1.03639	Tumor	BRCA
TCGA-D8-A1JF-01A	0.630283	Tumor	BRCA
TCGA-BH-A208-11A	0.176587	Normal	BRCA
TCGA-A2-A4S1-01A	1.35741	Tumor	BRCA
TCGA-5T-A9QA-01A	2.92028	Tumor	BRCA
TCGA-AR-A2LK-01A	1.85445	Tumor	BRCA
TCGA-AR-A1AH-01A	2.66392	Tumor	BRCA
TCGA-AR-A254-01A	2.12051	Tumor	BRCA
TCGA-E2-A1IO-01A	0.946296	Tumor	BRCA
TCGA-S3-A6ZF-01A	1.57951	Tumor	BRCA
TCGA-B6-A0IB-01A	2.51798	Tumor	BRCA
TCGA-A8-A07J-01A	0.667027	Tumor	BRCA
TCGA-AN-A0FV-01A	1.50381	Tumor	BRCA
TCGA-AN-A0XP-01A	0.478703	Tumor	BRCA
TCGA-A8-A08Z-01A	1.51812	Tumor	BRCA
TCGA-E9-A226-01A	1.28094	Tumor	BRCA
TCGA-AR-A1AW-01A	1.9421	Tumor	BRCA
TCGA-GI-A2C9-01A	2.29	Tumor	BRCA
TCGA-EW-A6SA-01A	2.05177	Tumor	BRCA
TCGA-E9-A1NG-01A	0.860478	Tumor	BRCA
TCGA-A8-A07L-01A	3.01652	Tumor	BRCA
TCGA-E2-A15L-01A	1.56701	Tumor	BRCA
TCGA-D8-A1JI-01A	0.921251	Tumor	BRCA
TCGA-GM-A2DO-01A	1.5664	Tumor	BRCA
TCGA-EW-A1P6-01A	1.60027	Tumor	BRCA
TCGA-BH-A1F0-11B	0.219837	Normal	BRCA
TCGA-AR-A1AI-01A	3.46766	Tumor	BRCA
TCGA-AR-A0U3-01A	1.90905	Tumor	BRCA
TCGA-A2-A0ES-01A	0.519471	Tumor	BRCA
TCGA-BH-A18K-11A	0.182395	Normal	BRCA
TCGA-A8-A06P-01A	0.830571	Tumor	BRCA
TCGA-S3-AA12-01A	1.99316	Tumor	BRCA
TCGA-E9-A1N5-11A	2.2664	Normal	BRCA
TCGA-E9-A3Q9-01A	0.345112	Tumor	BRCA
TCGA-BH-A0HX-01A	1.78149	Tumor	BRCA
TCGA-AC-A3W7-01A	1.01541	Tumor	BRCA
TCGA-AO-A124-01A	2.2119	Tumor	BRCA
TCGA-AC-A5XU-01A	2.68164	Tumor	BRCA
TCGA-LL-A6FQ-01A	1.40829	Tumor	BRCA
TCGA-AQ-A1H2-01A	0.923585	Tumor	BRCA
TCGA-BH-A0DQ-01A	1.67103	Tumor	BRCA
TCGA-E2-A106-01A	0.835182	Tumor	BRCA
TCGA-A2-A25F-01A	2.01591	Tumor	BRCA
TCGA-AN-A0AT-01A	2.89261	Tumor	BRCA
TCGA-D8-A27T-01A	0.811609	Tumor	BRCA
TCGA-A2-A04X-01A	2.29679	Tumor	BRCA
TCGA-A2-A3XT-01A	2.75743	Tumor	BRCA
TCGA-AR-A0TY-01A	2.5486	Tumor	BRCA
TCGA-A2-A0YG-01A	2.5005	Tumor	BRCA
TCGA-B6-A0WZ-01A	1.10574	Tumor	BRCA
TCGA-A7-A5ZX-01A	0.343451	Tumor	BRCA
TCGA-AC-A23G-01A	1.24986	Tumor	BRCA
TCGA-GM-A2DA-01A	1.03923	Tumor	BRCA
TCGA-B6-A0X1-01A	3.89277	Tumor	BRCA
TCGA-AO-A12E-01A	2.26155	Tumor	BRCA
TCGA-AR-A250-01A	1.40791	Tumor	BRCA
TCGA-A8-A06O-01A	1.83678	Tumor	BRCA
TCGA-AO-A12G-01A	1.02272	Tumor	BRCA
TCGA-A7-A3IY-01A	1.69466	Tumor	BRCA
TCGA-E2-A1IG-11A	0.438604	Normal	BRCA
TCGA-BH-A1EY-01A	0.718959	Tumor	BRCA
TCGA-A8-A079-01A	2.87057	Tumor	BRCA
TCGA-AO-A03P-01A	2.03816	Tumor	BRCA
TCGA-E2-A572-01A	0.82001	Tumor	BRCA
TCGA-A2-A0YH-01A	0.761295	Tumor	BRCA
TCGA-E2-A15G-01A	0.718355	Tumor	BRCA
TCGA-C8-A12M-01A	1.93946	Tumor	BRCA
TCGA-AR-A0TV-01A	2.79191	Tumor	BRCA
TCGA-A7-A13G-01B	0.608034	Tumor	BRCA
TCGA-A8-A07E-01A	1.80439	Tumor	BRCA
TCGA-E9-A1N9-01A	2.54312	Tumor	BRCA
TCGA-BH-A0H3-01A	0.734519	Tumor	BRCA
TCGA-AR-A1AY-01A	3.55507	Tumor	BRCA
TCGA-A2-A0D4-01A	2.16399	Tumor	BRCA
TCGA-E9-A5UO-01A	1.40344	Tumor	BRCA
TCGA-GM-A2DL-01A	1.35527	Tumor	BRCA
TCGA-EW-A1PD-01A	2.20324	Tumor	BRCA
TCGA-A1-A0SI-01A	1.63457	Tumor	BRCA
TCGA-A2-A0CV-01A	0.19907	Tumor	BRCA
TCGA-E2-A15E-06A	0.545264	Tumor	BRCA
TCGA-AO-A12B-01A	1.67257	Tumor	BRCA
TCGA-B6-A408-01A	0.781789	Tumor	BRCA
TCGA-OL-A5D7-01A	4.61372	Tumor	BRCA
TCGA-A2-A0EW-01A	0.821468	Tumor	BRCA
TCGA-A2-A0T4-01A	1.83194	Tumor	BRCA
TCGA-C8-A131-01A	2.78079	Tumor	BRCA
TCGA-BH-A1EN-01A	1.57678	Tumor	BRCA
TCGA-D8-A3Z5-01A	0.812463	Tumor	BRCA
TCGA-E9-A247-01A	2.75257	Tumor	BRCA
TCGA-C8-A12Q-01A	1.00259	Tumor	BRCA
TCGA-E2-A1BD-01A	1.34922	Tumor	BRCA
TCGA-E9-A1RI-01A	0.596158	Tumor	BRCA
TCGA-BH-A18M-11A	0.496175	Normal	BRCA
TCGA-E2-A105-01A	2.26994	Tumor	BRCA
TCGA-D8-A1JK-01A	1.92353	Tumor	BRCA
TCGA-E9-A1N9-11A	0.094248	Normal	BRCA
TCGA-BH-A0BJ-01A	1.02134	Tumor	BRCA
TCGA-S3-AA14-01A	1.19165	Tumor	BRCA
TCGA-C8-A26V-01A	1.53832	Tumor	BRCA
TCGA-BH-A1FB-01A	0.593149	Tumor	BRCA
TCGA-D8-A1JP-01A	1.63372	Tumor	BRCA
TCGA-E2-A14X-01A	1.64834	Tumor	BRCA
TCGA-BH-A0E2-01A	2.18464	Tumor	BRCA
TCGA-PL-A8LZ-01A	2.05034	Tumor	BRCA
TCGA-LL-A740-01A	0.746255	Tumor	BRCA
TCGA-BH-A0AZ-11A	0.187283	Normal	BRCA
TCGA-D8-A1X7-01A	0.830588	Tumor	BRCA
TCGA-AO-A0JD-01A	1.83973	Tumor	BRCA
TCGA-D8-A1X5-01A	1.11958	Tumor	BRCA
TCGA-E9-A22E-01A	1.26002	Tumor	BRCA
TCGA-AC-A23E-01A	0.728827	Tumor	BRCA
TCGA-AR-A0U2-01A	3.18488	Tumor	BRCA
TCGA-A2-A1FV-01A	0.847758	Tumor	BRCA
TCGA-A8-A09B-01A	1.45738	Tumor	BRCA
TCGA-AN-A0XO-01A	0.815399	Tumor	BRCA
TCGA-A7-A425-01A	0.97217	Tumor	BRCA
TCGA-BH-A0DD-11A	0.116634	Normal	BRCA
TCGA-A2-A0CZ-01A	0.732623	Tumor	BRCA
TCGA-GM-A3NY-01A	1.25524	Tumor	BRCA
TCGA-AR-A0U0-01A	2.95526	Tumor	BRCA
TCGA-AR-A24P-01A	0.933173	Tumor	BRCA
TCGA-AN-A0G0-01A	2.70353	Tumor	BRCA
TCGA-AN-A0AM-01A	2.05199	Tumor	BRCA
TCGA-BH-A0E6-01A	3.3643	Tumor	BRCA
TCGA-E9-A248-01A	2.26214	Tumor	BRCA
TCGA-B6-A1KN-01A	1.39908	Tumor	BRCA
TCGA-LL-A9Q3-01A	0.571736	Tumor	BRCA
TCGA-A8-A08B-01A	1.23033	Tumor	BRCA
TCGA-A1-A0SG-01A	0.715896	Tumor	BRCA
TCGA-BH-A0H0-01A	1.78964	Tumor	BRCA
TCGA-D8-A1XR-01A	1.09311	Tumor	BRCA
TCGA-C8-A12P-01A	1.82592	Tumor	BRCA
TCGA-BH-A0BJ-11A	0.612694	Normal	BRCA
TCGA-LL-A50Y-01A	1.60797	Tumor	BRCA
TCGA-AO-A03N-01B	1.28433	Tumor	BRCA
TCGA-E2-A1IU-01A	0.781325	Tumor	BRCA
TCGA-EW-A1IX-01A	0.615043	Tumor	BRCA
TCGA-A2-A0EV-01A	1.08896	Tumor	BRCA
TCGA-BH-A0BT-11A	0.374522	Normal	BRCA
TCGA-AC-A3W5-01A	1.7179	Tumor	BRCA
TCGA-AR-A2LN-01A	0.224112	Tumor	BRCA
TCGA-E9-A1QZ-01A	0.848418	Tumor	BRCA
TCGA-BH-A8FY-01A	1.80159	Tumor	BRCA
TCGA-AC-A6IX-06A	1.22897	Tumor	BRCA
TCGA-AR-A1AL-01A	0.982801	Tumor	BRCA
TCGA-BH-A42T-01A	2.89643	Tumor	BRCA
TCGA-BH-A0B9-01A	4.0166	Tumor	BRCA
TCGA-BH-A0BS-11A	0.518368	Normal	BRCA
TCGA-AO-A0J8-01A	0.872731	Tumor	BRCA
TCGA-BH-A2L8-01A	1.33356	Tumor	BRCA
TCGA-E9-A1N5-01A	1.78847	Tumor	BRCA
TCGA-A8-A075-01A	1.26245	Tumor	BRCA
TCGA-AN-A0FZ-01A	1.37962	Tumor	BRCA
TCGA-D8-A1XJ-01A	1.78108	Tumor	BRCA
TCGA-E2-A15F-01A	1.77474	Tumor	BRCA
TCGA-A2-A0EP-01A	0.922515	Tumor	BRCA
TCGA-BH-A18K-01A	1.54813	Tumor	BRCA
TCGA-AR-A5QN-01A	1.19906	Tumor	BRCA
TCGA-E9-A244-01A	2.6423	Tumor	BRCA
TCGA-A8-A0A2-01A	0.702657	Tumor	BRCA
TCGA-B6-A40C-01A	2.54979	Tumor	BRCA
TCGA-AR-A2LQ-01A	0.440149	Tumor	BRCA
TCGA-EW-A1J6-01A	1.42843	Tumor	BRCA
TCGA-EW-A1IZ-01A	2.68237	Tumor	BRCA
TCGA-AC-A2FG-01A	0.613328	Tumor	BRCA
TCGA-A8-A09Z-01A	1.60151	Tumor	BRCA
TCGA-EW-A1P1-01A	0.804567	Tumor	BRCA
TCGA-A8-A0A9-01A	1.78975	Tumor	BRCA
TCGA-BH-A0DT-01A	1.10975	Tumor	BRCA
TCGA-A2-A0T2-01A	2.24011	Tumor	BRCA
TCGA-A7-A4SA-01A	1.63197	Tumor	BRCA
TCGA-D8-A27F-01A	3.42584	Tumor	BRCA
TCGA-D8-A146-01A	0.768114	Tumor	BRCA
TCGA-D8-A27E-01A	0.615978	Tumor	BRCA
TCGA-C8-A138-01A	1.41241	Tumor	BRCA
TCGA-E2-A14V-01A	1.94292	Tumor	BRCA
TCGA-AC-A5EH-01A	1.72201	Tumor	BRCA
TCGA-A2-A0YL-01A	1.08143	Tumor	BRCA
TCGA-E2-A1LK-01A	2.59884	Tumor	BRCA
TCGA-D8-A13Z-01A	2.65006	Tumor	BRCA
TCGA-D8-A27V-01A	0.837847	Tumor	BRCA
TCGA-EW-A3U0-01A	3.20713	Tumor	BRCA
TCGA-A2-A4S2-01A	0.90983	Tumor	BRCA
TCGA-D8-A1XV-01A	0.955975	Tumor	BRCA
TCGA-BH-A1F0-01A	2.27074	Tumor	BRCA
TCGA-AN-A0FT-01A	1.13223	Tumor	BRCA
TCGA-A7-A0D9-11A	0.109662	Normal	BRCA
TCGA-E2-A15K-01A	1.92128	Tumor	BRCA
TCGA-BH-A0DL-01A	1.74846	Tumor	BRCA
TCGA-A2-A0EY-01A	1.27031	Tumor	BRCA
TCGA-B6-A0IG-01A	1.53543	Tumor	BRCA
TCGA-BH-A0HI-01A	0.805914	Tumor	BRCA
TCGA-E2-A576-01A	1.80755	Tumor	BRCA
TCGA-BH-A201-01A	0.966902	Tumor	BRCA
TCGA-D8-A1JB-01A	0.695461	Tumor	BRCA
TCGA-A1-A0SN-01A	1.67372	Tumor	BRCA
TCGA-A8-A08A-01A	1.56151	Tumor	BRCA
TCGA-A2-A0YI-01A	0.496269	Tumor	BRCA
TCGA-AR-A1AN-01A	0.866168	Tumor	BRCA
TCGA-AR-A2LM-01A	0.531428	Tumor	BRCA
TCGA-AR-A5QQ-01A	2.53517	Tumor	BRCA
TCGA-AR-A0TR-01A	0.44637	Tumor	BRCA
TCGA-GM-A3XG-01A	0.661113	Tumor	BRCA
TCGA-BH-A1FC-01A	3.92773	Tumor	BRCA
TCGA-A2-A0D1-01A	2.27051	Tumor	BRCA
TCGA-EW-A1P7-01A	1.35944	Tumor	BRCA
TCGA-AR-A1AP-01A	1.80774	Tumor	BRCA
TCGA-E2-A150-01A	2.03512	Tumor	BRCA
TCGA-EW-A2FW-01A	3.82223	Tumor	BRCA
TCGA-AR-A1AV-01A	1.03379	Tumor	BRCA
TCGA-A2-A0T1-01A	1.42074	Tumor	BRCA
TCGA-BH-A0BM-11A	0.808701	Normal	BRCA
TCGA-BH-A0C0-11A	0.296654	Normal	BRCA
TCGA-AO-A0JF-01A	0.901572	Tumor	BRCA
TCGA-OL-A6VR-01A	1.02257	Tumor	BRCA
TCGA-A8-A090-01A	1.65423	Tumor	BRCA
TCGA-BH-A0BG-01A	2.5919	Tumor	BRCA
TCGA-AO-A1KP-01A	1.49083	Tumor	BRCA
TCGA-LL-A441-01A	2.20568	Tumor	BRCA
TCGA-C8-A133-01A	1.06662	Tumor	BRCA
TCGA-BH-A8FZ-01A	0.895089	Tumor	BRCA
TCGA-E2-A1II-01A	2.76322	Tumor	BRCA
TCGA-EW-A6SC-01A	1.62272	Tumor	BRCA
TCGA-AN-A0XT-01A	0.57556	Tumor	BRCA
TCGA-BH-A0RX-01A	2.6839	Tumor	BRCA
TCGA-A8-A08X-01A	2.46849	Tumor	BRCA
TCGA-AO-A03V-01A	1.32092	Tumor	BRCA
TCGA-EW-A1PH-01A	3.0971	Tumor	BRCA
TCGA-A2-A0ST-01A	2.43743	Tumor	BRCA
TCGA-BH-A0BC-01A	1.83067	Tumor	BRCA
TCGA-E9-A1NH-01A	0.61006	Tumor	BRCA
TCGA-B6-A0X5-01A	3.17088	Tumor	BRCA
TCGA-AC-A4ZE-01A	0.820093	Tumor	BRCA
TCGA-A8-A07Z-01A	2.16334	Tumor	BRCA
TCGA-OL-A66P-01A	1.14143	Tumor	BRCA
TCGA-E2-A1LE-01A	1.52526	Tumor	BRCA
TCGA-C8-A8HR-01A	1.52497	Tumor	BRCA
TCGA-BH-A0H7-11A	0.975377	Normal	BRCA
TCGA-A8-A09T-01A	1.58946	Tumor	BRCA
TCGA-BH-A0HB-01A	1.88108	Tumor	BRCA
TCGA-A8-A08G-01A	1.17142	Tumor	BRCA
TCGA-A2-A0EQ-01A	3.16451	Tumor	BRCA
TCGA-A8-A081-01A	1.93175	Tumor	BRCA
TCGA-AO-A1KO-01A	0.328541	Tumor	BRCA
TCGA-BH-A0HW-01A	1.38484	Tumor	BRCA
TCGA-OL-A66H-01A	1.74322	Tumor	BRCA
TCGA-A2-A0T0-01A	1.5383	Tumor	BRCA
TCGA-A7-A0DB-11A	0.996198	Normal	BRCA
TCGA-AN-A04C-01A	1.93641	Tumor	BRCA
TCGA-E2-A573-01A	3.23176	Tumor	BRCA
TCGA-AN-A0XS-01A	1.05663	Tumor	BRCA
TCGA-D8-A3Z6-01A	0.736924	Tumor	BRCA
TCGA-EW-A3E8-01B	1.02742	Tumor	BRCA
TCGA-C8-A137-01A	2.56583	Tumor	BRCA
TCGA-GM-A4E0-01A	0.330984	Tumor	BRCA
TCGA-E2-A1B4-01A	0.70905	Tumor	BRCA
TCGA-EW-A2FS-01A	1.33591	Tumor	BRCA
TCGA-S3-A6ZG-01A	2.22896	Tumor	BRCA
TCGA-BH-A209-11A	0.329426	Normal	BRCA
TCGA-GM-A3XN-01A	1.35513	Tumor	BRCA
TCGA-EW-A1P8-01A	3.37431	Tumor	BRCA
TCGA-E2-A156-01A	0.938399	Tumor	BRCA
TCGA-AC-A8OP-01A	0.985042	Tumor	BRCA
TCGA-AN-A0FS-01A	0.917502	Tumor	BRCA
TCGA-E2-A15M-11A	0.187064	Normal	BRCA
TCGA-B6-A0IM-01A	1.14958	Tumor	BRCA
TCGA-E9-A3HO-01A	1.66997	Tumor	BRCA
TCGA-E2-A1L7-11A	1.02873	Normal	BRCA
TCGA-D8-A27K-01A	0.926924	Tumor	BRCA
TCGA-E9-A2JT-01A	0.892179	Tumor	BRCA
TCGA-BH-A1EN-11A	0.133638	Normal	BRCA
TCGA-GM-A2DK-01A	1.5615	Tumor	BRCA
TCGA-AR-A1AK-01A	1.73751	Tumor	BRCA
TCGA-E2-A15R-01A	1.56496	Tumor	BRCA
TCGA-BH-A18Q-01A	2.66917	Tumor	BRCA
TCGA-BH-A0DV-11A	0.195831	Normal	BRCA
TCGA-E2-A153-01A	0.780334	Tumor	BRCA
TCGA-BH-A0BT-01A	1.19403	Tumor	BRCA
TCGA-E9-A54Y-01A	1.24853	Tumor	BRCA
TCGA-E2-A14Q-01A	0.728723	Tumor	BRCA
TCGA-BH-A0HN-01A	1.00856	Tumor	BRCA
TCGA-E2-A1IK-01A	1.90382	Tumor	BRCA
TCGA-E2-A10C-01A	2.59453	Tumor	BRCA
TCGA-A8-A095-01A	1.88825	Tumor	BRCA
TCGA-BH-A0DH-11A	0.407888	Normal	BRCA
TCGA-A7-A0DB-01A	1.07148	Tumor	BRCA
TCGA-BH-A18J-01A	1.53391	Tumor	BRCA
TCGA-BH-A28O-01A	0.541857	Tumor	BRCA
TCGA-AC-A3TN-01A	0.746699	Tumor	BRCA
TCGA-A7-A13E-01A	3.06943	Tumor	BRCA
TCGA-BH-A0W5-01A	0.823483	Tumor	BRCA
TCGA-GM-A2DD-01A	0.989057	Tumor	BRCA
TCGA-AN-A0XV-01A	1.75335	Tumor	BRCA
TCGA-E2-A1IL-01A	0.91274	Tumor	BRCA
TCGA-EW-A2FR-01A	2.43074	Tumor	BRCA
TCGA-3C-AAAU-01A	2.47636	Tumor	BRCA
TCGA-AR-A24W-01A	0.449179	Tumor	BRCA
TCGA-OL-A5RZ-01A	2.20393	Tumor	BRCA
TCGA-E9-A1RB-01A	2.03924	Tumor	BRCA
TCGA-AN-A0AJ-01A	2.3752	Tumor	BRCA
TCGA-AR-A1AT-01A	1.47596	Tumor	BRCA
TCGA-BH-A1FD-11B	0.0817606	Normal	BRCA
TCGA-A8-A09Q-01A	1.50622	Tumor	BRCA
TCGA-A8-A083-01A	0.352164	Tumor	BRCA
TCGA-AN-A0XL-01A	0.610596	Tumor	BRCA
TCGA-E9-A1RC-01A	1.4726	Tumor	BRCA
TCGA-D8-A27I-01A	1.28438	Tumor	BRCA
TCGA-A2-A04Y-01A	0.83446	Tumor	BRCA
TCGA-PE-A5DC-01A	2.46003	Tumor	BRCA
TCGA-OL-A5D8-01A	1.42853	Tumor	BRCA
TCGA-A7-A26E-01A	1.125	Tumor	BRCA
TCGA-AN-A0FL-01A	1.59021	Tumor	BRCA
TCGA-A8-A0A1-01A	1.37329	Tumor	BRCA
TCGA-AN-A0FN-01A	1.11169	Tumor	BRCA
TCGA-D8-A1J9-01A	1.5305	Tumor	BRCA
TCGA-BH-A1EO-01A	0.792992	Tumor	BRCA
TCGA-B6-A0I2-01A	2.3995	Tumor	BRCA
TCGA-E9-A5UP-01A	0.364688	Tumor	BRCA
TCGA-A2-A0T5-01A	1.43577	Tumor	BRCA
TCGA-A7-A0DA-01A	2.40844	Tumor	BRCA
TCGA-BH-A1FJ-11B	0.205986	Normal	BRCA
TCGA-B6-A0IC-01A	1.66818	Tumor	BRCA
TCGA-BH-A1FH-11B	1.05268	Normal	BRCA
TCGA-BH-A5J0-01A	1.03891	Tumor	BRCA
TCGA-A2-A0CY-01A	1.95417	Tumor	BRCA
TCGA-E9-A245-01A	1.84664	Tumor	BRCA
TCGA-GM-A3NW-01A	0.563007	Tumor	BRCA
TCGA-A1-A0SB-01A	1.63075	Tumor	BRCA
TCGA-BH-A0B8-11A	0.0616053	Normal	BRCA
TCGA-OL-A66N-01A	1.07726	Tumor	BRCA
TCGA-A2-A0CQ-01A	1.52086	Tumor	BRCA
TCGA-C8-A1HG-01A	2.23466	Tumor	BRCA
TCGA-AC-A2BK-01A	4.20919	Tumor	BRCA
TCGA-A8-A08J-01A	1.85919	Tumor	BRCA
TCGA-A8-A09V-01A	1.19496	Tumor	BRCA
TCGA-A2-A0T3-01A	2.74491	Tumor	BRCA
TCGA-AC-A2FM-11B	0.29741	Normal	BRCA
TCGA-C8-A1HK-01A	2.09313	Tumor	BRCA
TCGA-AN-A04A-01A	1.36061	Tumor	BRCA
TCGA-E9-A1RG-01A	2.28719	Tumor	BRCA
TCGA-JL-A3YW-01A	1.72876	Tumor	BRCA
TCGA-E2-A154-01A	1.141	Tumor	BRCA
TCGA-A2-A04U-01A	2.89342	Tumor	BRCA
TCGA-BH-A0EE-01A	1.54879	Tumor	BRCA
TCGA-BH-A0H5-01A	0.934685	Tumor	BRCA
TCGA-EW-A1IW-01A	1.61354	Tumor	BRCA
TCGA-AO-A0J4-01A	2.84523	Tumor	BRCA
TCGA-A7-A3J1-01A	1.24366	Tumor	BRCA
TCGA-E9-A243-01A	1.7436	Tumor	BRCA
TCGA-C8-A134-01A	2.73789	Tumor	BRCA
TCGA-BH-A1FC-11A	0.164842	Normal	BRCA
TCGA-D8-A1Y1-01A	2.17296	Tumor	BRCA
TCGA-AO-A12A-01A	1.03805	Tumor	BRCA
TCGA-E2-A108-01A	0.938349	Tumor	BRCA
TCGA-BH-A1F8-11B	0.765304	Normal	BRCA
TCGA-BH-A0E1-01A	2.70653	Tumor	BRCA
TCGA-BH-A204-11A	0.0966566	Normal	BRCA
TCGA-E2-A14U-01A	0.244906	Tumor	BRCA
TCGA-BH-A0HL-01A	3.31562	Tumor	BRCA
TCGA-E9-A229-01A	1.18951	Tumor	BRCA
TCGA-A8-A08T-01A	1.34121	Tumor	BRCA
TCGA-E9-A1RF-01A	1.25643	Tumor	BRCA
TCGA-A2-A04T-01A	3.32848	Tumor	BRCA
TCGA-E2-A15P-01A	0.921529	Tumor	BRCA
TCGA-C8-A3M8-01A	1.28923	Tumor	BRCA
TCGA-LL-A5YO-01A	2.079	Tumor	BRCA
TCGA-OL-A66L-01A	0.852334	Tumor	BRCA
TCGA-OL-A66K-01A	1.04793	Tumor	BRCA
TCGA-E2-A1LG-01A	1.96473	Tumor	BRCA
TCGA-E2-A1LS-01A	0.872446	Tumor	BRCA
TCGA-BH-A0H5-11A	0.287324	Normal	BRCA
TCGA-A7-A426-01A	1.27128	Tumor	BRCA
TCGA-BH-A0B7-01A	1.75271	Tumor	BRCA
TCGA-AC-A2FO-01A	0.858579	Tumor	BRCA
TCGA-D8-A27L-01A	0.982737	Tumor	BRCA
TCGA-AC-A2FF-01A	0.942201	Tumor	BRCA
TCGA-GM-A2D9-01A	0.853208	Tumor	BRCA
TCGA-A2-A0D3-01A	0.403025	Tumor	BRCA
TCGA-A7-A0CH-11A	0.386563	Normal	BRCA
TCGA-A2-A0EO-01A	0.567754	Tumor	BRCA
TCGA-E9-A1NA-11A	0.273044	Normal	BRCA
TCGA-A2-A0T7-01A	1.22179	Tumor	BRCA
TCGA-OL-A6VO-01A	3.93253	Tumor	BRCA
TCGA-BH-A0EI-01A	1.14629	Tumor	BRCA
TCGA-A8-A094-01A	1.42034	Tumor	BRCA
TCGA-A8-A092-01A	2.35473	Tumor	BRCA
TCGA-AC-A3W6-01A	1.31781	Tumor	BRCA
TCGA-BH-A0BA-01A	0.640824	Tumor	BRCA
TCGA-EW-A1OX-01A	1.52865	Tumor	BRCA
TCGA-A2-A0CR-01A	1.03642	Tumor	BRCA
TCGA-D8-A1JD-01A	1.1679	Tumor	BRCA
TCGA-C8-A26X-01A	1.3077	Tumor	BRCA
TCGA-E9-A1RC-11A	0.0834349	Normal	BRCA
TCGA-A1-A0SE-01A	1.19566	Tumor	BRCA
TCGA-A7-A4SF-01A	2.60673	Tumor	BRCA
TCGA-OL-A66O-01A	3.11964	Tumor	BRCA
TCGA-C8-A26W-01A	1.75215	Tumor	BRCA
TCGA-E2-A9RU-01A	1.71545	Tumor	BRCA
TCGA-AN-A0FW-01A	2.04788	Tumor	BRCA
TCGA-D8-A1JC-01A	1.29864	Tumor	BRCA
TCGA-C8-A12V-01A	2.3226	Tumor	BRCA
TCGA-A2-A04P-01A	1.82671	Tumor	BRCA
TCGA-BH-A0W3-01A	1.67277	Tumor	BRCA
TCGA-BH-A0B5-01A	1.94747	Tumor	BRCA
TCGA-S3-AA10-01A	4.279	Tumor	BRCA
TCGA-BH-A0B0-01A	0.707187	Tumor	BRCA
TCGA-E2-A574-01A	3.43616	Tumor	BRCA
TCGA-AN-A0XN-01A	1.17319	Tumor	BRCA
TCGA-AN-A0XW-01A	1.702	Tumor	BRCA
TCGA-BH-A0DK-11A	0.65736	Normal	BRCA
TCGA-C8-A1HF-01A	2.78932	Tumor	BRCA
TCGA-BH-A0AU-11A	0.286844	Normal	BRCA
TCGA-AR-A2LO-01A	2.01808	Tumor	BRCA
TCGA-D8-A1XA-01A	0.798508	Tumor	BRCA
TCGA-BH-A0BL-01A	2.60089	Tumor	BRCA
TCGA-EW-A1J2-01A	0.548937	Tumor	BRCA
TCGA-BH-A0AZ-01A	0.730408	Tumor	BRCA
TCGA-E9-A227-01A	1.38936	Tumor	BRCA
TCGA-A2-A0D2-01A	3.68457	Tumor	BRCA
TCGA-D8-A1XM-01A	1.47567	Tumor	BRCA
TCGA-D8-A1Y3-01A	1.85801	Tumor	BRCA
TCGA-C8-A275-01A	2.26935	Tumor	BRCA
TCGA-E2-A3DX-01A	0.673076	Tumor	BRCA
TCGA-C8-A1HM-01A	2.58805	Tumor	BRCA
TCGA-E2-A158-01A	1.30113	Tumor	BRCA
TCGA-AR-A0TP-01A	1.76218	Tumor	BRCA
TCGA-A7-A26F-01B	1.1361	Tumor	BRCA
TCGA-A2-A1FW-01A	2.41415	Tumor	BRCA
TCGA-E2-A15A-06A	2.47695	Tumor	BRCA
TCGA-BH-A0C7-01B	2.17324	Tumor	BRCA
TCGA-AR-A1AJ-01A	2.67785	Tumor	BRCA
TCGA-E9-A1R5-01A	0.961342	Tumor	BRCA
TCGA-A8-A09A-01A	1.32302	Tumor	BRCA
TCGA-GM-A2DC-01A	0.186076	Tumor	BRCA
TCGA-A2-A3KC-01A	2.06361	Tumor	BRCA
TCGA-AO-A0J9-01A	1.37007	Tumor	BRCA
TCGA-E2-A14Y-01A	2.31747	Tumor	BRCA
TCGA-D8-A4Z1-01A	0.924472	Tumor	BRCA
TCGA-3C-AALI-01A	2.7792	Tumor	BRCA
TCGA-E2-A159-01A	3.27627	Tumor	BRCA
TCGA-E2-A155-01A	2.13041	Tumor	BRCA
TCGA-A8-A082-01A	2.98091	Tumor	BRCA
TCGA-E2-A14R-01A	2.88558	Tumor	BRCA
TCGA-D8-A141-01A	1.13153	Tumor	BRCA
TCGA-BH-A204-01A	2.24256	Tumor	BRCA
TCGA-E2-A109-01A	2.84875	Tumor	BRCA
TCGA-C8-A1HJ-01A	2.89355	Tumor	BRCA
TCGA-BH-A0C1-01B	1.62218	Tumor	BRCA
TCGA-E9-A1RI-11A	0.0436613	Normal	BRCA
TCGA-D8-A1Y2-01A	1.16439	Tumor	BRCA
TCGA-E2-A1LH-11A	0.328801	Normal	BRCA
TCGA-AR-A2LJ-01A	1.33599	Tumor	BRCA
TCGA-AC-A2QH-01B	2.62806	Tumor	BRCA
TCGA-A2-A0YK-01A	0.607657	Tumor	BRCA
TCGA-E9-A22H-01A	1.83904	Tumor	BRCA
TCGA-E2-A1L8-01A	0.917267	Tumor	BRCA
TCGA-BH-A0B8-01A	2.08485	Tumor	BRCA
TCGA-BH-A18G-01A	2.9685	Tumor	BRCA
TCGA-JL-A3YX-01A	2.20491	Tumor	BRCA
TCGA-S3-AA17-01A	1.55481	Tumor	BRCA
TCGA-BH-A0B5-11A	0.0315034	Normal	BRCA
TCGA-E2-A15M-01A	1.07821	Tumor	BRCA
TCGA-E2-A56Z-01A	2.09049	Tumor	BRCA
TCGA-A7-A0CH-01A	1.06249	Tumor	BRCA
TCGA-AR-A0TZ-01A	2.09565	Tumor	BRCA
TCGA-E2-A15I-01A	0.225835	Tumor	BRCA
TCGA-BH-A0B4-01A	1.44579	Tumor	BRCA
TCGA-E2-A15K-06A	1.43679	Tumor	BRCA
TCGA-BH-A0WA-01A	2.72739	Tumor	BRCA
TCGA-A2-A0ET-01A	1.67293	Tumor	BRCA
TCGA-OL-A5RW-01A	3.38947	Tumor	BRCA
TCGA-A7-A13D-01B	1.91488	Tumor	BRCA
TCGA-AN-A0FD-01A	1.48679	Tumor	BRCA
TCGA-BH-A0H7-01A	1.72761	Tumor	BRCA
TCGA-LL-A5YL-01A	2.21675	Tumor	BRCA
TCGA-A2-A0D0-01A	3.4462	Tumor	BRCA
TCGA-AO-A129-01A	2.99623	Tumor	BRCA
TCGA-BH-A1EW-01A	1.62471	Tumor	BRCA
TCGA-AO-A03M-01B	2.46661	Tumor	BRCA
TCGA-B6-A0RP-01A	0.7112	Tumor	BRCA
TCGA-E2-A15T-01A	1.85856	Tumor	BRCA
TCGA-A2-A4RW-01A	0.804447	Tumor	BRCA
TCGA-AC-A2FF-11A	1.27993	Normal	BRCA
TCGA-BH-A0B7-11A	0.733731	Normal	BRCA
TCGA-A8-A08O-01A	1.28778	Tumor	BRCA
TCGA-BH-A18I-01A	1.00071	Tumor	BRCA
TCGA-BH-A0BM-01A	0.299403	Tumor	BRCA
TCGA-E2-A14N-01A	3.56871	Tumor	BRCA
TCGA-5L-AAT0-01A	1.05318	Tumor	BRCA
TCGA-E9-A1NG-11A	0.121467	Normal	BRCA
TCGA-BH-A6R9-01A	1.12011	Tumor	BRCA
TCGA-EW-A1PG-01A	0.183873	Tumor	BRCA
TCGA-AN-A03Y-01A	2.03404	Tumor	BRCA
TCGA-BH-A0DL-11A	0.411829	Normal	BRCA
TCGA-B6-A0RT-01A	2.29945	Tumor	BRCA
TCGA-A2-A25D-01A	0.975026	Tumor	BRCA
TCGA-A7-A56D-01A	1.26857	Tumor	BRCA
TCGA-D8-A73W-01A	0.925108	Tumor	BRCA
TCGA-AO-A0J5-01A	1.96921	Tumor	BRCA
TCGA-E9-A1R7-11A	0.0645731	Normal	BRCA
TCGA-A2-A1G6-01A	0.368198	Tumor	BRCA
TCGA-AC-A3OD-01B	0.672081	Tumor	BRCA
TCGA-BH-A0H9-11A	0.0491037	Normal	BRCA
TCGA-A7-A0CJ-01A	1.91766	Tumor	BRCA
TCGA-A8-A07U-01A	2.60151	Tumor	BRCA
TCGA-D8-A1XS-01A	2.43172	Tumor	BRCA
TCGA-B6-A0I8-01A	0.757277	Tumor	BRCA
TCGA-LL-A5YM-01A	3.00963	Tumor	BRCA
TCGA-E2-A15E-01A	0.823875	Tumor	BRCA
TCGA-D8-A27G-01A	1.10695	Tumor	BRCA
TCGA-BH-A1EX-01A	1.48838	Tumor	BRCA
TCGA-A8-A076-01A	1.3742	Tumor	BRCA
TCGA-EW-A1OV-01A	1.31668	Tumor	BRCA
TCGA-B6-A0X7-01A	0.63399	Tumor	BRCA
TCGA-B6-A0WT-01A	2.02211	Tumor	BRCA
TCGA-A2-A4S3-01A	2.43875	Tumor	BRCA
TCGA-BH-A0BZ-01A	3.1529	Tumor	BRCA
TCGA-OL-A5RU-01A	0.601708	Tumor	BRCA
TCGA-D8-A73U-01A	0.391528	Tumor	BRCA
TCGA-A2-A0YT-01A	2.00884	Tumor	BRCA
TCGA-A1-A0SK-01A	4.41555	Tumor	BRCA
TCGA-E9-A295-01A	1.59668	Tumor	BRCA
TCGA-AR-A1AR-01A	2.22048	Tumor	BRCA
TCGA-D8-A1XY-01A	0.318549	Tumor	BRCA
TCGA-LL-A8F5-01A	3.00871	Tumor	BRCA
TCGA-E9-A1R6-01A	1.63695	Tumor	BRCA
TCGA-BH-A1FL-01A	1.81909	Tumor	BRCA
TCGA-BH-A18S-11A	0.187812	Normal	BRCA
TCGA-E9-A1RE-01A	1.87276	Tumor	BRCA
TCGA-BH-A0BC-11A	0.477128	Normal	BRCA
TCGA-D8-A1JN-01A	0.175983	Tumor	BRCA
TCGA-D8-A145-01A	1.01598	Tumor	BRCA
TCGA-B6-A0IK-01A	1.96114	Tumor	BRCA
TCGA-C8-A1HE-01A	1.07364	Tumor	BRCA
TCGA-A8-A0AB-01A	1.68835	Tumor	BRCA
TCGA-EW-A1J3-01A	1.38146	Tumor	BRCA
TCGA-GI-A2C8-01A	0.299705	Tumor	BRCA
TCGA-A2-A0YJ-01A	2.91941	Tumor	BRCA
TCGA-A8-A0A7-01A	1.34024	Tumor	BRCA
TCGA-A8-A08L-01A	3.1655	Tumor	BRCA
TCGA-BH-A0H6-01A	1.12411	Tumor	BRCA
TCGA-D8-A1XL-01A	2.28159	Tumor	BRCA
TCGA-E2-A10B-01A	1.6987	Tumor	BRCA
TCGA-E9-A228-01A	2.54539	Tumor	BRCA
TCGA-A2-A3KD-01A	1.23802	Tumor	BRCA
TCGA-AQ-A7U7-01A	1.36175	Tumor	BRCA
TCGA-AO-A1KS-01A	1.44423	Tumor	BRCA
TCGA-A7-A0DC-01B	0.800398	Tumor	BRCA
TCGA-BH-A0EB-01A	0.806027	Tumor	BRCA
TCGA-E2-A1LB-11A	0.853236	Normal	BRCA
TCGA-C8-A12W-01A	2.57953	Tumor	BRCA
TCGA-AR-A24L-01A	1.01142	Tumor	BRCA
TCGA-EW-A1PB-01A	2.75409	Tumor	BRCA
TCGA-D8-A1JJ-01A	1.75855	Tumor	BRCA
TCGA-C8-A12Z-01A	1.55039	Tumor	BRCA
TCGA-A8-A09X-01A	1.29973	Tumor	BRCA
TCGA-AC-A62Y-01A	1.11502	Tumor	BRCA
TCGA-AC-A3YJ-01A	1.29806	Tumor	BRCA
TCGA-E9-A22G-01A	2.79984	Tumor	BRCA
TCGA-GM-A5PX-01A	0.64236	Tumor	BRCA
TCGA-A2-A4RX-01A	1.86176	Tumor	BRCA
TCGA-BH-A0HK-11A	0.449844	Normal	BRCA
TCGA-B6-A0WW-01A	1.57937	Tumor	BRCA
TCGA-A2-A0SV-01A	2.15636	Tumor	BRCA
TCGA-AR-A24U-01A	1.2592	Tumor	BRCA
TCGA-B6-A0X0-01A	1.38196	Tumor	BRCA
TCGA-BH-A0EA-01A	0.423916	Tumor	BRCA
TCGA-LL-A440-01A	0.627226	Tumor	BRCA
TCGA-A1-A0SQ-01A	1.52495	Tumor	BRCA
TCGA-A8-A09N-01A	1.65037	Tumor	BRCA
TCGA-AC-A3QQ-01B	0.646146	Tumor	BRCA
TCGA-E2-A1BC-11A	0.0642757	Normal	BRCA
TCGA-BH-A18V-06A	2.61764	Tumor	BRCA
TCGA-BH-A18H-01A	0.507936	Tumor	BRCA
TCGA-E2-A1LH-01A	2.67661	Tumor	BRCA
TCGA-C8-A27A-01A	2.62923	Tumor	BRCA
TCGA-E9-A1R4-01A	1.39087	Tumor	BRCA
TCGA-A2-A3XU-01A	3.1189	Tumor	BRCA
TCGA-HN-A2NL-01A	5.12068	Tumor	BRCA
TCGA-BH-A0BO-01A	0.376068	Tumor	BRCA
TCGA-D8-A1Y0-01A	1.64359	Tumor	BRCA
TCGA-B6-A40B-01A	1.76735	Tumor	BRCA
TCGA-PL-A8LX-01A	0.832525	Tumor	BRCA
TCGA-B6-A1KF-01A	3.45831	Tumor	BRCA
TCGA-AO-A0J7-01A	2.76349	Tumor	BRCA
TCGA-EW-A2FV-01A	1.71895	Tumor	BRCA
TCGA-AR-A252-01A	0.993161	Tumor	BRCA
TCGA-AN-A0XR-01A	1.85	Tumor	BRCA
TCGA-A2-A0YC-01A	1.68256	Tumor	BRCA
TCGA-A8-A07P-01A	1.09367	Tumor	BRCA
TCGA-BH-A1FR-11B	0.550936	Normal	BRCA
TCGA-E9-A3X8-01A	1.18112	Tumor	BRCA
TCGA-AC-A2B8-01A	0.937153	Tumor	BRCA
TCGA-AO-A0JL-01A	2.39873	Tumor	BRCA
TCGA-BH-A1FB-11A	0.24937	Normal	BRCA
TCGA-D8-A27W-01A	2.47795	Tumor	BRCA
TCGA-B6-A0RO-01A	1.33905	Tumor	BRCA
TCGA-BH-A0DE-01A	0.841351	Tumor	BRCA
TCGA-D8-A147-01A	3.17592	Tumor	BRCA
TCGA-BH-A202-01A	1.38044	Tumor	BRCA
TCGA-BH-A18R-01A	2.62409	Tumor	BRCA
TCGA-BH-A0HA-11A	0.535261	Normal	BRCA
TCGA-B6-A0RV-01A	1.28639	Tumor	BRCA
TCGA-D8-A27P-01A	1.08775	Tumor	BRCA
TCGA-BH-A0W7-01A	1.22216	Tumor	BRCA
TCGA-BH-A0E1-11A	0.358407	Normal	BRCA
TCGA-AC-A7VB-01A	1.94897	Tumor	BRCA
TCGA-AN-A046-01A	1.14453	Tumor	BRCA
TCGA-A2-A0SX-01A	2.71239	Tumor	BRCA
TCGA-A8-A06N-01A	0.971158	Tumor	BRCA
TCGA-BH-A8G0-01A	0.462242	Tumor	BRCA
TCGA-BH-A0HP-01A	1.13099	Tumor	BRCA
TCGA-BH-A18U-01A	2.27782	Tumor	BRCA
TCGA-AN-A0AS-01A	0.997105	Tumor	BRCA
TCGA-AO-A0JC-01A	0.839363	Tumor	BRCA
TCGA-BH-A1F2-01A	1.52777	Tumor	BRCA
TCGA-BH-A18M-01A	1.16671	Tumor	BRCA
TCGA-C8-A12L-01A	2.28057	Tumor	BRCA
TCGA-E9-A1R7-01A	1.23716	Tumor	BRCA
TCGA-BH-A1FH-01A	0.400201	Tumor	BRCA
TCGA-AR-A24V-01A	0.79409	Tumor	BRCA
TCGA-AC-A6IX-01A	1.62688	Tumor	BRCA
TCGA-D8-A1JH-01A	0.890523	Tumor	BRCA
TCGA-BH-A1FE-01A	1.74542	Tumor	BRCA
TCGA-A2-A25C-01A	2.25371	Tumor	BRCA
TCGA-B6-A0IQ-01A	3.9725	Tumor	BRCA
TCGA-AO-A0JI-01A	1.55554	Tumor	BRCA
TCGA-AC-A2FB-11A	0.343827	Normal	BRCA
TCGA-B6-A0IA-01A	1.64658	Tumor	BRCA
TCGA-E2-A1L7-01A	3.36236	Tumor	BRCA
TCGA-BH-A18F-01A	2.35347	Tumor	BRCA
TCGA-C8-A1HI-01A	0.751718	Tumor	BRCA
TCGA-A2-A0YD-01A	1.05144	Tumor	BRCA
TCGA-A8-A06U-01A	2.00575	Tumor	BRCA
TCGA-BH-A18S-01A	0.411673	Tumor	BRCA
TCGA-A8-A08S-01A	1.55505	Tumor	BRCA
TCGA-A8-A08C-01A	0.832232	Tumor	BRCA
TCGA-C8-A1HO-01A	1.42487	Tumor	BRCA
TCGA-AO-A0JG-01A	0.579114	Tumor	BRCA
TCGA-E9-A1NF-01A	1.15401	Tumor	BRCA
TCGA-AO-A0J6-01A	3.1734	Tumor	BRCA
TCGA-LL-A5YP-01A	3.85223	Tumor	BRCA
TCGA-BH-A0DI-01A	0.829657	Tumor	BRCA
TCGA-BH-A1FJ-01A	2.54429	Tumor	BRCA
TCGA-UU-A93S-01A	2.54414	Tumor	BRCA
TCGA-A2-A0YE-01A	3.21229	Tumor	BRCA
TCGA-BH-A209-01A	2.27819	Tumor	BRCA
TCGA-OL-A5RX-01A	0.513572	Tumor	BRCA
TCGA-E2-A15D-01A	0.595919	Tumor	BRCA
TCGA-D8-A27H-01A	2.43954	Tumor	BRCA
TCGA-BH-A1F6-01A	1.87793	Tumor	BRCA
TCGA-A1-A0SD-01A	1.07455	Tumor	BRCA
TCGA-A7-A26J-01B	0.871086	Tumor	BRCA
TCGA-D8-A1XC-01A	0.913127	Tumor	BRCA
TCGA-A2-A04R-01A	1.66693	Tumor	BRCA
TCGA-LD-A66U-01A	1.50507	Tumor	BRCA
TCGA-E2-A15O-01A	2.06822	Tumor	BRCA
TCGA-AR-A24T-01A	0.444159	Tumor	BRCA
TCGA-BH-A0HO-01A	1.15493	Tumor	BRCA
TCGA-A7-A6VW-01A	2.72968	Tumor	BRCA
TCGA-E2-A153-11A	0.513882	Normal	BRCA
TCGA-BH-A0HY-01A	1.75615	Tumor	BRCA
TCGA-3C-AALJ-01A	2.44565	Tumor	BRCA
TCGA-BH-AB28-01A	1.45306	Tumor	BRCA
TCGA-A7-A0CG-01A	0.821897	Tumor	BRCA
TCGA-A8-A08H-01A	1.75759	Tumor	BRCA
TCGA-B6-A0WV-01A	1.94991	Tumor	BRCA
TCGA-D8-A1XF-01A	2.57475	Tumor	BRCA
TCGA-BH-A0BQ-01A	0.768671	Tumor	BRCA
TCGA-E9-A1RF-11A	0.0237311	Normal	BRCA
TCGA-EW-A1PC-01B	3.38041	Tumor	BRCA
TCGA-A8-A08I-01A	2.27373	Tumor	BRCA
TCGA-B6-A0X4-01A	0.818413	Tumor	BRCA
TCGA-E9-A2JS-01A	2.45306	Tumor	BRCA
TCGA-A8-A096-01A	1.72177	Tumor	BRCA
TCGA-BH-A1F6-11B	0.123257	Normal	BRCA
TCGA-B6-A0WY-01A	1.36743	Tumor	BRCA
TCGA-BH-A18V-11A	0.203056	Normal	BRCA
TCGA-A8-A09E-01A	2.83404	Tumor	BRCA
TCGA-BH-A1ES-06A	0.746357	Tumor	BRCA
TCGA-EW-A1OW-01A	3.2671	Tumor	BRCA
TCGA-D8-A1XD-01A	1.61523	Tumor	BRCA
TCGA-E9-A54X-01A	1.31342	Tumor	BRCA
TCGA-B6-A0RG-01A	1.57088	Tumor	BRCA
TCGA-A8-A097-01A	1.13649	Tumor	BRCA
TCGA-A2-A0CX-01A	1.80621	Tumor	BRCA
TCGA-E9-A5FK-01A	0.699405	Tumor	BRCA
TCGA-BH-A1FG-11B	0.153353	Normal	BRCA
TCGA-C8-A8HQ-01A	3.04419	Tumor	BRCA
TCGA-BH-A0BP-01A	1.1887	Tumor	BRCA
TCGA-B6-A0RL-01A	2.08185	Tumor	BRCA
TCGA-A8-A08F-01A	2.42137	Tumor	BRCA
TCGA-A2-A0CK-01A	1.64154	Tumor	BRCA
TCGA-E9-A1N4-01A	1.27292	Tumor	BRCA
TCGA-D8-A1XZ-01A	1.58826	Tumor	BRCA
TCGA-AR-A1AS-01A	1.22367	Tumor	BRCA
TCGA-BH-A18N-11A	0.175812	Normal	BRCA
TCGA-EW-A424-01A	2.25357	Tumor	BRCA
TCGA-A7-A3RF-01A	1.77893	Tumor	BRCA
TCGA-AR-A24H-01A	2.05175	Tumor	BRCA
TCGA-A8-A06T-01A	1.50115	Tumor	BRCA
TCGA-C8-A1HL-01A	2.46192	Tumor	BRCA
TCGA-D8-A1X8-01A	1.3767	Tumor	BRCA
TCGA-AO-A1KT-01A	2.35117	Tumor	BRCA
TCGA-E2-A15K-11A	0.505761	Normal	BRCA
TCGA-B6-A0RQ-01A	0.490786	Tumor	BRCA
TCGA-AR-A1AQ-01A	3.39294	Tumor	BRCA
TCGA-OL-A5D6-01A	0.619734	Tumor	BRCA
TCGA-A8-A091-01A	1.60437	Tumor	BRCA
TCGA-A7-A4SE-01A	3.61118	Tumor	BRCA
TCGA-AC-A2FE-01A	1.5744	Tumor	BRCA
TCGA-BH-A1F2-11A	0.25628	Normal	BRCA
TCGA-E9-A1ND-11A	0.977485	Normal	BRCA
TCGA-C8-A26Z-01A	1.26381	Tumor	BRCA
TCGA-C8-A12Y-01A	1.43726	Tumor	BRCA
TCGA-A7-A13F-01A	1.84816	Tumor	BRCA
TCGA-BH-A28Q-01A	0.961045	Tumor	BRCA
TCGA-GM-A5PV-01A	0.87532	Tumor	BRCA
TCGA-A7-A4SC-01A	0.531538	Tumor	BRCA
TCGA-A8-A09G-01A	1.03364	Tumor	BRCA
TCGA-A7-A13E-11A	0.317314	Normal	BRCA
TCGA-E2-A15H-01A	1.47003	Tumor	BRCA
TCGA-A7-A13E-01B	0.926535	Tumor	BRCA
TCGA-B6-A0IH-01A	0.479719	Tumor	BRCA
TCGA-A2-A1G4-01A	1.10044	Tumor	BRCA
TCGA-A8-A093-01A	1.15015	Tumor	BRCA
TCGA-C8-A12O-01A	1.12974	Tumor	BRCA
TCGA-AO-A1KQ-01A	1.62093	Tumor	BRCA
TCGA-AR-A256-01A	2.5745	Tumor	BRCA
TCGA-OL-A66I-01A	3.1485	Tumor	BRCA
TCGA-C8-A3M7-01A	1.04811	Tumor	BRCA
TCGA-A2-A04W-01A	1.13436	Tumor	BRCA
TCGA-OL-A97C-01A	1.80861	Tumor	BRCA
TCGA-AR-A1AM-01A	0.645815	Tumor	BRCA
TCGA-AR-A2LR-01A	3.72921	Tumor	BRCA
TCGA-EW-A1OZ-01A	1.78224	Tumor	BRCA
TCGA-A1-A0SF-01A	1.02752	Tumor	BRCA
TCGA-A1-A0SJ-01A	2.07466	Tumor	BRCA
TCGA-A7-A13G-11A	0.062961	Normal	BRCA
TCGA-D8-A1JU-01A	0.337719	Tumor	BRCA
TCGA-A8-A07F-01A	1.37561	Tumor	BRCA
TCGA-A7-A6VY-01A	2.89751	Tumor	BRCA
TCGA-BH-A1FU-11A	0.246774	Normal	BRCA
TCGA-BH-A0BZ-11A	0.163603	Normal	BRCA
TCGA-A2-A0CU-01A	1.46978	Tumor	BRCA
TCGA-BH-A18L-11A	0.272536	Normal	BRCA
TCGA-E9-A1NE-01A	1.24753	Tumor	BRCA
TCGA-A7-A0D9-01A	0.892683	Tumor	BRCA
TCGA-C8-A12K-01A	2.86313	Tumor	BRCA
TCGA-A8-A07O-01A	2.67653	Tumor	BRCA
TCGA-C8-A12U-01A	3.1646	Tumor	BRCA
TCGA-C8-A8HP-01A	2.21029	Tumor	BRCA
TCGA-A2-A3XV-01A	0.629028	Tumor	BRCA
TCGA-BH-A0AW-01A	2.09988	Tumor	BRCA
TCGA-AN-A0FF-01A	2.14103	Tumor	BRCA
TCGA-AR-A24M-01A	0.851874	Tumor	BRCA
TCGA-BH-A0DP-11A	0.142379	Normal	BRCA
TCGA-E2-A2P6-01A	1.20635	Tumor	BRCA
TCGA-C8-A130-01A	3.29749	Tumor	BRCA
TCGA-C8-A274-01A	1.88507	Tumor	BRCA
TCGA-E9-A1RD-11A	0.285755	Normal	BRCA
TCGA-D8-A73X-01A	1.29289	Tumor	BRCA
TCGA-AO-A0JA-01A	1.70061	Tumor	BRCA
TCGA-LL-A5YN-01A	1.34582	Tumor	BRCA
TCGA-D8-A1XB-01A	1.22887	Tumor	BRCA
TCGA-LL-A6FP-01A	0.540603	Tumor	BRCA
TCGA-A7-A26E-01B	0.491849	Tumor	BRCA
TCGA-A7-A6VX-01A	0.731972	Tumor	BRCA
TCGA-AC-A6IW-01A	3.76707	Tumor	BRCA
TCGA-BH-A0C3-01A	1.06805	Tumor	BRCA
TCGA-E9-A1NF-11A	0.274232	Normal	BRCA
TCGA-E2-A1L9-01A	1.38224	Tumor	BRCA
TCGA-BH-A1EV-01A	1.14716	Tumor	BRCA
TCGA-A2-A3XX-01A	3.37733	Tumor	BRCA
TCGA-E9-A1NA-01A	1.84292	Tumor	BRCA
TCGA-EW-A1OY-01A	2.62281	Tumor	BRCA
TCGA-BH-A0AU-01A	1.38641	Tumor	BRCA
TCGA-B6-A0WS-01A	1.32287	Tumor	BRCA
TCGA-B6-A0I5-01A	1.15577	Tumor	BRCA
TCGA-E2-A14P-01A	2.72379	Tumor	BRCA
TCGA-GM-A2DF-01A	2.4083	Tumor	BRCA
TCGA-AQ-A04H-01B	1.86936	Tumor	BRCA
TCGA-AC-A6NO-01A	1.78924	Tumor	BRCA
TCGA-BH-A0E9-01B	0.776944	Tumor	BRCA
TCGA-E9-A1N4-11A	0.453743	Normal	BRCA
TCGA-BH-A0B1-01A	1.12919	Tumor	BRCA
TCGA-AR-A0TW-01A	1.04795	Tumor	BRCA
TCGA-AN-A0FX-01A	3.16174	Tumor	BRCA
TCGA-BH-A0BD-01A	2.43908	Tumor	BRCA
TCGA-D8-A1JA-01A	0.980935	Tumor	BRCA
TCGA-S3-AA11-01A	1.8365	Tumor	BRCA
TCGA-AO-A03T-01A	1.85267	Tumor	BRCA
TCGA-AC-A3YI-01A	0.503006	Tumor	BRCA
TCGA-BH-A0B2-01A	0.707766	Tumor	BRCA
TCGA-LL-A7T0-01A	2.37921	Tumor	BRCA
TCGA-BH-A0DH-01A	1.55354	Tumor	BRCA
TCGA-AC-A8OQ-01A	3.22845	Tumor	BRCA
TCGA-C8-A12N-01A	0.893328	Tumor	BRCA
TCGA-AO-A03U-01B	0.758779	Tumor	BRCA
TCGA-C8-A12T-01A	2.48632	Tumor	BRCA
TCGA-AO-A0J2-01A	3.14859	Tumor	BRCA
TCGA-D8-A27R-01A	2.43158	Tumor	BRCA
TCGA-A2-A0EU-01A	1.09261	Tumor	BRCA
TCGA-AO-A12D-01A	1.33664	Tumor	BRCA
TCGA-D8-A1XT-01A	1.71136	Tumor	BRCA
TCGA-A2-A0CW-01A	2.56148	Tumor	BRCA
TCGA-E2-A10F-01A	1.51508	Tumor	BRCA
TCGA-BH-A0E7-01A	0.68441	Tumor	BRCA
TCGA-D8-A1XG-01A	1.16789	Tumor	BRCA
TCGA-BH-A0AY-11A	0.339903	Normal	BRCA
TCGA-E9-A1N8-01A	2.34312	Tumor	BRCA
TCGA-E2-A2P5-01A	1.9368	Tumor	BRCA
TCGA-BH-A18P-11A	0.0267122	Normal	BRCA
TCGA-C8-A278-01A	1.24265	Tumor	BRCA
TCGA-A8-A08R-01A	3.1246	Tumor	BRCA
TCGA-E2-A15A-01A	1.87892	Tumor	BRCA
TCGA-BH-A1FE-11B	0.525709	Normal	BRCA
TCGA-BH-A1EO-11A	0.336365	Normal	BRCA
TCGA-D8-A1JT-01A	0.865197	Tumor	BRCA
TCGA-D8-A142-01A	2.44715	Tumor	BRCA
TCGA-A2-A3Y0-01A	2.69264	Tumor	BRCA
TCGA-AQ-A0Y5-01A	0.480504	Tumor	BRCA
TCGA-A8-A07W-01A	2.31858	Tumor	BRCA
TCGA-A1-A0SM-01A	1.92365	Tumor	BRCA
TCGA-AC-A3EH-01A	0.892649	Tumor	BRCA
TCGA-MS-A51U-01A	1.17266	Tumor	BRCA
TCGA-AR-A24K-01A	1.4691	Tumor	BRCA
TCGA-AC-A2BM-01A	0.956169	Tumor	BRCA
TCGA-A2-A3XY-01A	2.17869	Tumor	BRCA
TCGA-E2-A14W-01A	1.82576	Tumor	BRCA
TCGA-BH-A1F8-01A	1.23736	Tumor	BRCA
TCGA-E9-A1RA-01A	1.0898	Tumor	BRCA
TCGA-A8-A0A6-01A	0.915727	Tumor	BRCA
TCGA-AC-A7VC-01A	1.82678	Tumor	BRCA
TCGA-C8-A27B-01A	2.34714	Tumor	BRCA
TCGA-S3-AA15-01A	2.59742	Tumor	BRCA
TCGA-BH-A1ES-01A	1.88761	Tumor	BRCA
TCGA-E2-A1L6-01A	1.43832	Tumor	BRCA
TCGA-BH-A0DT-11A	0.471176	Normal	BRCA
TCGA-E9-A1R0-01A	0.971931	Tumor	BRCA
TCGA-BH-A0B6-01A	0.886479	Tumor	BRCA
TCGA-B6-A0RN-01A	0.790818	Tumor	BRCA
TCGA-A8-A09W-01A	2.3862	Tumor	BRCA
TCGA-EW-A1P3-01A	1.36633	Tumor	BRCA
TCGA-A7-A13F-11A	0.289584	Normal	BRCA
TCGA-A2-A0T6-01A	0.390617	Tumor	BRCA
TCGA-A7-A5ZW-01A	0.897549	Tumor	BRCA
TCGA-BH-A203-01A	1.99004	Tumor	BRCA
TCGA-DS-A7WI-01A	2.24978	Tumor	CESC
TCGA-EX-A449-01A	2.84043	Tumor	CESC
TCGA-VS-A958-01A	2.15974	Tumor	CESC
TCGA-MY-A5BE-01A	3.23476	Tumor	CESC
TCGA-C5-A905-01A	3.56524	Tumor	CESC
TCGA-Q1-A73Q-01A	3.73931	Tumor	CESC
TCGA-BI-A0VR-01A	2.69056	Tumor	CESC
TCGA-EK-A2PK-01A	0.997212	Tumor	CESC
TCGA-FU-A3WB-01A	4.55819	Tumor	CESC
TCGA-MA-AA41-01A	3.24335	Tumor	CESC
TCGA-IR-A3LK-01A	1.99148	Tumor	CESC
TCGA-VS-A952-01A	2.78949	Tumor	CESC
TCGA-C5-A8YT-01A	2.79839	Tumor	CESC
TCGA-EA-A5ZD-01A	2.99348	Tumor	CESC
TCGA-C5-A1MI-01A	3.95177	Tumor	CESC
TCGA-EK-A2RO-01A	3.73444	Tumor	CESC
TCGA-FU-A3YQ-01A	2.36633	Tumor	CESC
TCGA-C5-A7CL-01A	2.01861	Tumor	CESC
TCGA-VS-A9UB-01A	2.36206	Tumor	CESC
TCGA-C5-A1BM-01A	2.06355	Tumor	CESC
TCGA-C5-A2LY-01A	2.42133	Tumor	CESC
TCGA-EA-A50E-01A	2.57065	Tumor	CESC
TCGA-ZJ-AAXU-01A	3.23158	Tumor	CESC
TCGA-HM-A6W2-01A	2.97097	Tumor	CESC
TCGA-C5-A1MQ-01A	2.13308	Tumor	CESC
TCGA-C5-A1BE-01B	2.29454	Tumor	CESC
TCGA-C5-A1MN-01A	2.69088	Tumor	CESC
TCGA-VS-A9U7-01A	4.6747	Tumor	CESC
TCGA-ZJ-AB0I-01A	2.75942	Tumor	CESC
TCGA-LP-A4AX-01A	3.51008	Tumor	CESC
TCGA-JW-A5VH-01A	3.75731	Tumor	CESC
TCGA-C5-A902-01A	3.50173	Tumor	CESC
TCGA-FU-A23L-01A	2.57465	Tumor	CESC
TCGA-FU-A3NI-01A	2.66048	Tumor	CESC
TCGA-VS-A9UT-01A	2.42619	Tumor	CESC
TCGA-C5-A8YR-01A	1.64625	Tumor	CESC
TCGA-VS-A94X-01A	2.80101	Tumor	CESC
TCGA-VS-A8EK-01A	1.88789	Tumor	CESC
TCGA-FU-A3HZ-01A	3.53821	Tumor	CESC
TCGA-ZJ-AAXT-01A	3.40498	Tumor	CESC
TCGA-C5-A2LT-01A	1.51125	Tumor	CESC
TCGA-WL-A834-01A	3.71545	Tumor	CESC
TCGA-FU-A40J-01A	2.43887	Tumor	CESC
TCGA-MU-A5YI-01A	1.70162	Tumor	CESC
TCGA-MA-AA3W-01A	2.80223	Tumor	CESC
TCGA-EK-A2PG-01A	2.72045	Tumor	CESC
TCGA-UC-A7PG-06A	2.78988	Tumor	CESC
TCGA-EA-A5ZE-01A	2.04368	Tumor	CESC
TCGA-4J-AA1J-01A	2.22373	Tumor	CESC
TCGA-C5-A7CH-01A	3.08946	Tumor	CESC
TCGA-C5-A8XH-01A	2.21582	Tumor	CESC
TCGA-JW-A69B-01A	1.2074	Tumor	CESC
TCGA-ZX-AA5X-01A	1.65085	Tumor	CESC
TCGA-VS-A9V0-01A	2.02232	Tumor	CESC
TCGA-EA-A97N-01A	2.41911	Tumor	CESC
TCGA-Q1-A73S-01A	3.13132	Tumor	CESC
TCGA-ZJ-AAXA-01A	3.20105	Tumor	CESC
TCGA-DS-A0VL-01A	1.61323	Tumor	CESC
TCGA-C5-A1BN-01B	2.66029	Tumor	CESC
TCGA-EK-A2IR-01A	2.5571	Tumor	CESC
TCGA-C5-A2M1-01A	1.54496	Tumor	CESC
TCGA-C5-A7CJ-01A	2.45545	Tumor	CESC
TCGA-EA-A1QT-01A	3.39187	Tumor	CESC
TCGA-VS-A957-01A	2.44204	Tumor	CESC
TCGA-JW-A5VK-01A	3.44602	Tumor	CESC
TCGA-EK-A2R7-01A	3.17004	Tumor	CESC
TCGA-EA-A4BA-01A	2.90886	Tumor	CESC
TCGA-EA-A411-01A	2.88008	Tumor	CESC
TCGA-HM-A6W2-06A	3.2424	Tumor	CESC
TCGA-C5-A7UE-01A	3.7958	Tumor	CESC
TCGA-JW-A5VI-01A	1.57085	Tumor	CESC
TCGA-VS-A9UD-01A	3.71706	Tumor	CESC
TCGA-DS-A0VN-01A	2.52644	Tumor	CESC
TCGA-HM-A3JK-01A	2.71801	Tumor	CESC
TCGA-LP-A5U3-01A	2.20234	Tumor	CESC
TCGA-DG-A2KH-01A	3.16943	Tumor	CESC
TCGA-C5-A2LS-01A	2.66934	Tumor	CESC
TCGA-IR-A3LH-01A	2.5209	Tumor	CESC
TCGA-Q1-A5R3-01A	3.24368	Tumor	CESC
TCGA-MA-AA3X-01A	2.11835	Tumor	CESC
TCGA-VS-A954-01A	3.06566	Tumor	CESC
TCGA-EA-A3HS-01A	2.75873	Tumor	CESC
TCGA-EA-A3HR-01A	2.42488	Tumor	CESC
TCGA-ZJ-AB0H-01A	2.98636	Tumor	CESC
TCGA-JX-A3Q0-01A	2.186	Tumor	CESC
TCGA-DS-A3LQ-01A	1.80582	Tumor	CESC
TCGA-EK-A2R8-01A	2.08619	Tumor	CESC
TCGA-FU-A3TX-01A	3.58868	Tumor	CESC
TCGA-EA-A556-01A	3.49138	Tumor	CESC
TCGA-VS-A9UO-01A	2.45908	Tumor	CESC
TCGA-EX-A3L1-01A	1.77932	Tumor	CESC
TCGA-C5-A7CM-01A	2.2621	Tumor	CESC
TCGA-ZJ-AAXF-01A	2.11017	Tumor	CESC
TCGA-2W-A8YY-01A	3.4672	Tumor	CESC
TCGA-VS-A9UR-01A	2.28776	Tumor	CESC
TCGA-C5-A7X3-01A	1.65549	Tumor	CESC
TCGA-HM-A4S6-01A	3.0493	Tumor	CESC
TCGA-FU-A770-01A	3.26298	Tumor	CESC
TCGA-VS-A9UC-01A	2.48702	Tumor	CESC
TCGA-DS-A1OC-01A	1.94344	Tumor	CESC
TCGA-EX-A69M-01A	0.909758	Tumor	CESC
TCGA-C5-A1MK-01A	2.67675	Tumor	CESC
TCGA-JW-A5VJ-01A	3.00419	Tumor	CESC
TCGA-EX-A1H6-01B	1.96906	Tumor	CESC
TCGA-EA-A3Y4-01A	1.76252	Tumor	CESC
TCGA-JW-A5VL-01A	2.40412	Tumor	CESC
TCGA-EA-A1QS-01A	1.88556	Tumor	CESC
TCGA-EK-A2PM-01A	2.83124	Tumor	CESC
TCGA-JX-A3PZ-01A	2.68934	Tumor	CESC
TCGA-DG-A2KK-01A	3.74473	Tumor	CESC
TCGA-VS-A8QM-01A	2.09616	Tumor	CESC
TCGA-C5-A7CO-01A	2.23205	Tumor	CESC
TCGA-VS-A9UH-01A	3.14394	Tumor	CESC
TCGA-EA-A439-01A	3.69435	Tumor	CESC
TCGA-EK-A3GJ-01A	2.38881	Tumor	CESC
TCGA-EA-A3HQ-01A	2.21772	Tumor	CESC
TCGA-EA-A6QX-01A	1.71656	Tumor	CESC
TCGA-C5-A7UI-01A	2.05989	Tumor	CESC
TCGA-ZJ-AAXD-01A	2.80459	Tumor	CESC
TCGA-LP-A4AV-01A	2.06774	Tumor	CESC
TCGA-VS-A950-01A	3.04908	Tumor	CESC
TCGA-C5-A3HD-01B	3.30664	Tumor	CESC
TCGA-DS-A5RQ-01A	3.14836	Tumor	CESC
TCGA-VS-A9UP-01A	3.27815	Tumor	CESC
TCGA-C5-A7CG-01A	2.8897	Tumor	CESC
TCGA-MY-A5BD-01A	4.12919	Tumor	CESC
TCGA-C5-A1M6-01A	3.49936	Tumor	CESC
TCGA-VS-A8QF-01A	2.37604	Tumor	CESC
TCGA-EK-A2RE-01A	2.69702	Tumor	CESC
TCGA-UC-A7PG-01A	2.0995	Tumor	CESC
TCGA-VS-AA62-01A	1.84845	Tumor	CESC
TCGA-C5-A2M2-01A	3.11263	Tumor	CESC
TCGA-MA-AA3Y-01A	1.45546	Tumor	CESC
TCGA-MY-A913-01A	2.48816	Tumor	CESC
TCGA-C5-A7CK-01A	3.26122	Tumor	CESC
TCGA-UC-A7PI-01A	1.78736	Tumor	CESC
TCGA-C5-A7X5-01A	2.4213	Tumor	CESC
TCGA-DG-A2KJ-01A	2.25731	Tumor	CESC
TCGA-VS-A9V3-01A	2.48366	Tumor	CESC
TCGA-DS-A7WF-01A	3.1015	Tumor	CESC
TCGA-C5-A8XK-01A	3.2921	Tumor	CESC
TCGA-EA-A5FO-01A	3.76516	Tumor	CESC
TCGA-VS-A9UZ-01A	3.60794	Tumor	CESC
TCGA-EK-A2IP-01A	2.13313	Tumor	CESC
TCGA-VS-A94W-01A	3.25414	Tumor	CESC
TCGA-DS-A1OB-01A	1.65871	Tumor	CESC
TCGA-EA-A410-01A	4.31837	Tumor	CESC
TCGA-EX-A8YF-01A	2.28477	Tumor	CESC
TCGA-EK-A2H0-01A	0.842125	Tumor	CESC
TCGA-VS-A9UV-01A	2.80228	Tumor	CESC
TCGA-LP-A7HU-01A	3.82824	Tumor	CESC
TCGA-VS-A8EI-01A	2.68778	Tumor	CESC
TCGA-BI-A0VS-01A	2.69976	Tumor	CESC
TCGA-DS-A0VM-01A	3.42887	Tumor	CESC
TCGA-IR-A3LB-01A	2.40386	Tumor	CESC
TCGA-VS-A8EC-01A	3.48647	Tumor	CESC
TCGA-VS-A9V2-01A	1.52773	Tumor	CESC
TCGA-EK-A3GN-01A	3.25851	Tumor	CESC
TCGA-IR-A3LA-01A	2.91476	Tumor	CESC
TCGA-C5-A7X8-01A	3.15853	Tumor	CESC
TCGA-EK-A2RL-01A	3.32092	Tumor	CESC
TCGA-C5-A0TN-01A	1.76183	Tumor	CESC
TCGA-FU-A57G-01A	2.30207	Tumor	CESC
TCGA-EK-A2PI-01A	3.39056	Tumor	CESC
TCGA-Q1-A73P-01A	2.83828	Tumor	CESC
TCGA-C5-A1MP-01A	3.1491	Tumor	CESC
TCGA-VS-A8EL-01A	2.21098	Tumor	CESC
TCGA-C5-A1BQ-01C	1.69185	Tumor	CESC
TCGA-ZJ-AAXI-01A	1.78156	Tumor	CESC
TCGA-FU-A23K-01A	3.57432	Tumor	CESC
TCGA-Q1-A6DT-01A	2.3518	Tumor	CESC
TCGA-EK-A2H1-01A	1.90311	Tumor	CESC
TCGA-C5-A1M5-01A	2.91457	Tumor	CESC
TCGA-EA-A44S-01A	2.51821	Tumor	CESC
TCGA-EA-A78R-01A	2.17772	Tumor	CESC
TCGA-C5-A7XC-01A	1.60041	Tumor	CESC
TCGA-VS-A9V4-01A	2.64066	Tumor	CESC
TCGA-EK-A2RA-01A	2.57129	Tumor	CESC
TCGA-EX-A1H5-01A	3.62871	Tumor	CESC
TCGA-VS-A953-01A	3.6594	Tumor	CESC
TCGA-MA-AA3Z-01A	3.04286	Tumor	CESC
TCGA-VS-A959-01A	2.44742	Tumor	CESC
TCGA-FU-A3EO-01A	1.97535	Tumor	CESC
TCGA-BI-A20A-01A	2.75009	Tumor	CESC
TCGA-DS-A1OD-01A	2.93182	Tumor	CESC
TCGA-C5-A1M9-01A	2.83484	Tumor	CESC
TCGA-MY-A5BF-11A	0.412322	Normal	CESC
TCGA-Q1-A6DW-01A	3.37406	Tumor	CESC
TCGA-C5-A3HF-01A	2.10674	Tumor	CESC
TCGA-VS-A8Q9-01A	1.69352	Tumor	CESC
TCGA-Q1-A5R2-01A	3.149	Tumor	CESC
TCGA-VS-A8Q8-01A	1.61238	Tumor	CESC
TCGA-C5-A1BJ-01A	2.22097	Tumor	CESC
TCGA-Q1-A6DV-01A	3.2091	Tumor	CESC
TCGA-EK-A3GK-01A	2.44667	Tumor	CESC
TCGA-IR-A3LF-01A	3.46489	Tumor	CESC
TCGA-C5-A1M7-01A	1.96484	Tumor	CESC
TCGA-EK-A2PL-01A	2.4699	Tumor	CESC
TCGA-LP-A4AU-01A	1.43396	Tumor	CESC
TCGA-ZJ-AAXJ-01A	2.67847	Tumor	CESC
TCGA-VS-A94Z-01A	3.29258	Tumor	CESC
TCGA-EK-A2GZ-01A	2.71278	Tumor	CESC
TCGA-JW-A852-01A	3.28337	Tumor	CESC
TCGA-VS-A9V5-01A	2.2241	Tumor	CESC
TCGA-ZJ-AAXB-01A	3.70887	Tumor	CESC
TCGA-EK-A2R9-01A	2.57607	Tumor	CESC
TCGA-C5-A3HE-01A	2.60428	Tumor	CESC
TCGA-ZJ-A8QR-01A	1.79741	Tumor	CESC
TCGA-EK-A2RC-01A	2.24364	Tumor	CESC
TCGA-C5-A1ML-01A	3.96625	Tumor	CESC
TCGA-FU-A5XV-01A	1.84032	Tumor	CESC
TCGA-EA-A43B-01A	2.39225	Tumor	CESC
TCGA-MA-AA42-01A	2.85434	Tumor	CESC
TCGA-VS-A9UJ-01A	3.1183	Tumor	CESC
TCGA-VS-A9V1-01A	2.53318	Tumor	CESC
TCGA-JW-AAVH-01A	2.43311	Tumor	CESC
TCGA-VS-A8EJ-01A	2.42535	Tumor	CESC
TCGA-Q1-A73O-01A	1.93622	Tumor	CESC
TCGA-FU-A2QG-01A	1.40142	Tumor	CESC
TCGA-DS-A1O9-01A	2.76035	Tumor	CESC
TCGA-VS-A8QA-01A	4.41409	Tumor	CESC
TCGA-C5-A1MH-01A	2.61316	Tumor	CESC
TCGA-XS-A8TJ-01A	2.58908	Tumor	CESC
TCGA-C5-A1ME-01A	3.14761	Tumor	CESC
TCGA-C5-A2LZ-01A	3.14186	Tumor	CESC
TCGA-HM-A3JJ-11A	0.215751	Normal	CESC
TCGA-GH-A9DA-01A	2.26161	Tumor	CESC
TCGA-VS-A8QH-01A	2.06862	Tumor	CESC
TCGA-VS-A9U6-01A	1.93032	Tumor	CESC
TCGA-C5-A8YQ-01A	1.32117	Tumor	CESC
TCGA-DS-A1OA-01A	2.41769	Tumor	CESC
TCGA-HG-A2PA-01A	2.67767	Tumor	CESC
TCGA-EA-A3QD-01A	2.59127	Tumor	CESC
TCGA-C5-A7UC-01A	2.02085	Tumor	CESC
TCGA-MA-AA43-01A	2.64572	Tumor	CESC
TCGA-Q1-A73R-01A	4.28346	Tumor	CESC
TCGA-PN-A8MA-01A	3.29626	Tumor	CESC
TCGA-C5-A2LV-01A	3.13547	Tumor	CESC
TCGA-VS-A9UQ-01A	3.01051	Tumor	CESC
TCGA-MY-A5BF-01A	3.39539	Tumor	CESC
TCGA-JX-A3Q8-01A	2.99442	Tumor	CESC
TCGA-VS-A9UM-01A	2.98885	Tumor	CESC
TCGA-VS-A8EH-01A	2.36527	Tumor	CESC
TCGA-LP-A4AW-01A	1.80776	Tumor	CESC
TCGA-C5-A1MJ-01A	3.14491	Tumor	CESC
TCGA-UC-A7PD-01A	1.65036	Tumor	CESC
TCGA-EK-A2RK-01A	2.84946	Tumor	CESC
TCGA-Q1-A5R1-01A	2.26647	Tumor	CESC
TCGA-VS-A9U5-01A	2.99978	Tumor	CESC
TCGA-EA-A3QE-01A	1.67048	Tumor	CESC
TCGA-EK-A3GM-01A	2.21539	Tumor	CESC
TCGA-EA-A3HT-01A	2.33186	Tumor	CESC
TCGA-IR-A3L7-01A	2.5569	Tumor	CESC
TCGA-C5-A2LX-01A	2.9574	Tumor	CESC
TCGA-MU-A51Y-01A	3.10319	Tumor	CESC
TCGA-JX-A5QV-01A	2.17212	Tumor	CESC
TCGA-FU-A3HY-01A	3.06218	Tumor	CESC
TCGA-MU-A8JM-01A	2.62833	Tumor	CESC
TCGA-RA-A741-01A	1.49369	Tumor	CESC
TCGA-C5-A1BF-01B	2.64163	Tumor	CESC
TCGA-C5-A3HL-01A	3.17771	Tumor	CESC
TCGA-EK-A2RN-01A	1.05266	Tumor	CESC
TCGA-C5-A901-01A	2.06372	Tumor	CESC
TCGA-VS-A9UI-01A	1.98698	Tumor	CESC
TCGA-VS-A9UY-01A	1.51892	Tumor	CESC
TCGA-C5-A1MF-01A	2.6465	Tumor	CESC
TCGA-VS-A9UL-01A	4.35481	Tumor	CESC
TCGA-ZJ-AAXN-01A	1.74576	Tumor	CESC
TCGA-ZJ-A8QQ-01A	0.873768	Tumor	CESC
TCGA-C5-A8XI-01A	1.89444	Tumor	CESC
TCGA-C5-A8XJ-01A	2.09953	Tumor	CESC
TCGA-EA-A5ZF-01A	2.6263	Tumor	CESC
TCGA-IR-A3LC-01A	2.87261	Tumor	CESC
[truncated: 9,058 more rows]
