# Supplementary material for: Pan-Cancer Analysis of PIMREG as a Biomarker for the Prognostic and Immunological Role
Source: Front Genet. 2021 Sep 14;12:687778. doi: 10.3389/fgene.2021.687778 (PMC8477005; doi:10.3389/fgene.2021.687778)
Supplement: Supplementary file 10 [file Data_Sheet_4.XLSX]

## Sheet: Sheet1
Cell type	ACC	BLCA	BRCA	CESC	CHOL	COAD	DLBC	ESCA	GBM	HNSC	KICH	KIRC	KIRP	LAML	LGG	LIHC	LUAD	LUSC	MESO	OV	PAAD	PCPG	PRAD	READ	SARC	SKCM	STAD	TGCT	THCA	THYM	UCEC	UCS	UVM
	(P-Value)	(P-Value)	(P-Value)	(P-Value)	(P-Value)	(P-Value)	(P-Value)	(P-Value)	(P-Value)	(P-Value)	(P-Value)	(P-Value)	(P-Value)	(P-Value)	(P-Value)	(P-Value)	(P-Value)	(P-Value)	(P-Value)	(P-Value)	(P-Value)	(P-Value)	(P-Value)	(P-Value)	(P-Value)	(P-Value)	(P-Value)	(P-Value)	(P-Value)	(P-Value)	(P-Value)	(P-Value)	(P-Value)
B cells naive	0.267931	0.154931	3.74113e-06	0.118729	0.607748	0.013755	0.0316811	0.110559	0.541482	0.0563761	0.0410817	0.0742347	0.626464	0.755469	0.598864	0.0109339	0.449748	0.652208	0.114909	0.81925	0.0186655	0.25649	0.623783	0.545614	0.00180865	0.0188639	4.5076e-05	4.7836e-11	0.803731	0.795045	0.436908	0.626619	0.0666636
B cells memory	0.992468	0.78464	0.00194515	0.672256	0.0221673	0.875291	0.107464	0.194606	0.897814	0.440691	1	0.44729	0.417525	0.815892	0.928371	1	0.430862	0.0141081	0.528653	0.937941	0.0498295	0.00253127	0.121319	0.622557	1	0.736482	0.401548	0.0334505	0.999203	0.00510152	0.0998563	0.907102	1
Plasma cells	0.874555	0.750283	0.239354	0.945673	0.460517	0.0912529	1	0.0920545	0.271587	0.000120195	0.217523	0.253383	0.705188	0.00127436	1	0.115045	0.789872	0.0225425	0.00737615	0.32125	0.384212	0.00905357	0.0480615	0.0325445	0.958542	0.00740385	0.21149	0.0095971	0.816785	0.701583	0.00107699	0.924752	0.0221942
T cells CD8	0.173735	0.0314144	0.0521614	0.281296	0.468125	0.0856148	0.0101071	0.215728	0.677756	0.305672	0.892131	2.96767e-05	0.711501	0.0748649	0.992653	0.312697	2.27023e-07	0.000278466	0.19263	0.292211	0.000590724	0.112115	0.00548443	0.950977	0.487363	0.0039978	0.139566	0.533994	0.0432712	0.174287	0.0314966	0.632772	0.676079
T cells CD4 naive	1	1	1	1	1	1	1	1	1	1	1	1	1	0.893565	1	1	1	1	1	1	1	1	1	1	1	1	1	1	1	5.19194e-07	1	1	1
T cells CD4 memory resting	0.647972	0.00535972	1.31767e-12	0.8712	0.125984	0.0398982	0.537509	0.703995	0.00561091	0.571679	0.392561	6.9185e-05	0.350584	0.168773	0.0118362	0.112968	7.21319e-14	0.00164954	0.939466	0.0010652	0.0755583	0.501557	0.0371185	0.397819	0.0186061	0.840963	0.00357056	0.282995	0.140396	0.133325	5.91883e-05	0.164695	0.994713
T cells CD4 memory activated	0.937955	0.0587118	1.43163e-17	0.559332	0.534305	0.00646412	0.310948	0.120447	0.0494564	0.123451	1	8.86402e-07	0.00159303	0.654668	1	0.00146652	4.4607e-20	0.0833033	0.784091	0.383465	0.567544	0.0470531	0.966486	0.225008	0.213196	0.158232	1.80915e-06	0.00323821	1.48596e-07	0.731774	3.98206e-11	0.834731	0.243294
T cells follicular helper	0.862208	0.147844	2.24335e-09	0.494729	0.474026	1.44204e-05	0.706182	0.105198	0.00154699	0.0421866	0.142121	0.10759	4.96595e-05	1	0.0448552	4.80486e-06	0.00363173	0.00176126	0.870064	0.000341572	0.24698	0.0477055	0.794428	0.290931	0.0423123	0.605541	1.58305e-09	0.42155	4.07872e-05	0.123932	2.16272e-11	0.0440907	0.568061
T cells regulatory (Tregs)	0.192788	0.000568763	0.0176702	0.54451	0.571876	0.1356	0.63237	0.561105	1	0.035996	0.162469	4.54052e-12	0.0425104	1	1	0.0255266	0.0711727	0.00220034	0.0433737	0.161292	0.155074	0.953171	0.00216702	0.129456	0.107658	0.00311923	0.963301	0.394386	0.0377743	0.00964855	1.58334e-09	0.00233184	0.85844
T cells gamma delta	0.000462508	0.812437	0.309613	0.95084	1	1	0.558168	1	0.983454	1	0.586824	0.722662	1	0.549244	1	0.0463885	0.684827	1	1	0.635717	1	1	1	1	0.365087	0.596352	1	1	0.771384	0.000479327	0.0746079	0.977766	0.732667
NK cells resting	0.00674581	0.00852487	1	0.119842	1	0.642027	1	0.573439	0.987609	0.00775707	0.140133	0.00298248	0.154746	0.786239	0.706474	0.000116055	1	0.143089	1	1	0.671445	0.00283064	1	0.295827	1	0.340467	0.0272862	1	0.309752	2.35972e-06	0.542243	0.10949	0.0491856
NK cells activated	0.270208	0.218002	1.8182e-05	0.0456879	0.742171	0.00544951	0.272913	0.121527	0.0410898	0.00115529	0.914703	0.977022	0.000171336	0.399357	0.382342	0.615701	0.0169529	0.00126836	0.674222	0.889175	0.087733	0.0151026	0.206709	0.875924	0.557739	0.8899	0.00524255	0.0662989	0.627848	3.17962e-10	0.184681	0.0798533	0.18598
Monocytes	0.817525	0.139937	0.00520935	0.545286	0.0532664	0.932239	0.363587	0.352606	0.00609638	0.270361	0.419082	0.00303385	0.140057	0.068297	0.0137882	0.163506	0.00771523	0.0401537	0.103345	0.116944	0.000735659	0.500498	0.490382	0.305927	0.905351	0.0444827	0.143367	0.00120679	0.64982	0.0162632	0.324136	0.97363	0.805743
Macrophages M0	0.0446103	8.26837e-06	2.55493e-26	0.491993	0.0362819	0.0226888	0.633749	0.101789	0.2353	0.525182	0.649939	2.417e-06	5.34791e-05	1	0.00352219	0.00290687	8.39042e-15	0.00534651	0.0306008	0.00145644	3.20761e-05	0.00874399	0.316679	0.103794	0.0452141	0.00622261	2.80878e-07	0.208603	0.781391	7.93531e-09	0.415889	0.253221	0.0500656
Macrophages M1	0.845363	0.149879	5.67268e-15	0.9785	0.638727	0.00153729	0.0752704	0.847689	0.0360095	0.100287	0.0251793	0.266105	0.0027417	1	1.37074e-05	0.0225485	1.09314e-16	1.42447e-07	0.11036	0.0310623	0.264139	0.066278	0.0944674	0.946634	0.192012	0.648567	1.18528e-07	0.255334	0.00315581	1.91884e-09	1.0462e-10	0.80857	0.761884
Macrophages M2	0.571527	0.00119546	0.0328174	0.228793	0.73733	0.132701	0.990322	0.867064	0.000881395	0.768988	0.00950395	0.00439905	1.79574e-08	0.168927	0.412679	0.000287172	0.250728	0.574163	0.0944544	0.199706	0.464336	0.0511671	2.6648e-06	0.0619859	0.0225571	0.00041034	0.382899	0	0.000882711	6.4227e-12	0.330906	0.445811	0.667101
Dendritic cells resting	0.175453	0.0205392	6.94198e-05	0.143565	0.397987	0.737927	0.560902	0.383418	0.855786	0.000590131	0.355937	0.449688	0.0171981	1	0.101904	0.00794971	3.41235e-12	0.062026	0.00850625	0.701773	0.10208	0.779338	0.0222408	0.857587	0.225681	0.627877	0.105223	0.173529	0.0133516	1.92683e-13	0.0651516	0.230555	0.280314
Dendritic cells activated	0.308991	0.156109	3.69854e-06	0.040536	0.280639	0.834449	0.219786	0.144646	1	0.181554	0.94451	7.33054e-08	0.0357951	1	1	0.413054	0.000576613	0.000338278	0.0267516	0.675867	0.0456483	0.411929	0.43882	0.343704	0.857082	0.229795	0.547706	0.000810961	0.167925	0.000206253	0.134225	0.00339239	1
Mast cells resting	0.00256551	8.22243e-05	2.30881e-37	0.760058	0.306607	0.352117	0.276972	0.180222	0.538724	0.00159116	0.75868	1.09305e-05	0.0198104	0.249649	0.463617	0.0104325	8.57911e-25	0.170958	0.0246088	0.00153902	0.0942877	0.0211219	0.824156	0.296315	0.00127289	0.191884	3.85429e-13	0.418042	0.755814	3.80547e-11	0.566848	0.709047	0.774406
Mast cells activated	0.0624654	0.485155	1	0.22167	0.907499	0.97081	1	0.642325	0.744967	0.126853	1	1	1	1	0.000490843	1	1	0.275733	1	0.446023	1	0.275397	1	0.389448	0.6736	0.842064	0.0553405	1	1	1	0.826237	1	1
Eosinophils	0.148311	0.477189	1	1	1	0.78294	1	1	0.463104	1	0.253081	1	1	8.5841e-05	0.316082	1	0.572622	0.00650863	1	1	1	0.209244	1	0.252323	1	1	0.570748	1	1	1	1	1	1
Neutrophils	0.57606	0.82908	0.351225	3.14423e-05	0.329376	0.00292554	1	0.209488	0.0432513	6.32826e-14	0.3414	0.849004	0.403606	0.856798	0.417495	0.73073	0.112861	1.17794e-05	0.677226	0.457435	0.530522	0.307546	1	0.195077	1	0.989685	0.139931	1	1	1	0.0076628	0.894624	1
